# Supplementary material for: The Underlying Mechanism Involved in Gefitinib Resistance and Corresponding Experiment Validation in Lung Cancer
Source: Mediators Inflamm. 2023 May 9;2023:9658912. doi: 10.1155/2023/9658912 (PMC10188267; doi:10.1155/2023/9658912)
Supplement: Supplementary 1 — Supplemental Table 1: the detailed clinicopathological parameters of patient. [file 9658912.f1.txt]

Supplementary Table 1: The detailed clinicopathological parameters of patients.
LUAD
Id	futime	fustat	age	gender	grade	stage	T	M	N
TCGA-J2-8192	739	0	65	FEMALE	unknow	Stage IIA	T2a	MX	N1
TCGA-91-8499	36	0	76	FEMALE	unknow	Stage IA	T1b	MX	N0
TCGA-53-7624	1043	1	40	FEMALE	unknow	Stage IV	T2	M1	N0
TCGA-55-6986	3261	0	74	FEMALE	unknow	Stage IB	T2	M0	N0
TCGA-38-4632	1357	1	42	MALE	unknow	Stage IV	T2	M1	N1
TCGA-78-7146	173	1	71	FEMALE	unknow	Stage IIIA	T2	M0	N2
TCGA-NJ-A4YG	2261	0	65	MALE	unknow	Stage IB	T2	M0	N0
TCGA-86-8279	949	0	46	MALE	unknow	Stage IIA	T2a	M0	N1
TCGA-50-6591	119	1	63	FEMALE	unknow	Stage IV	T2	M1	N0
TCGA-50-5939	460	1	85	MALE	unknow	Stage IB	T2	M0	N0
TCGA-62-8402	1498	1	73	FEMALE	unknow	Stage IIIA	T2	M0	N2
TCGA-49-4506	999	1	68	FEMALE	unknow	Stage IIB	T2	M0	N1
TCGA-91-6847	842	0	62	FEMALE	unknow	Stage IB	T2	MX	N0
TCGA-97-8547	657	0	78	FEMALE	unknow	Stage IIIA	T2a	MX	N2
TCGA-97-7546	1285	0	76	FEMALE	unknow	Stage IA	T1	MX	N0
TCGA-73-4659	711	1	66	MALE	unknow	Stage IIIA	T2	M0	N2
TCGA-55-A48Y	630	0	69	MALE	unknow	Stage IIA	T2b	M0	N0
TCGA-50-5049	3094	0	70	MALE	unknow	Stage IA	T2	M0	N0
TCGA-44-3396	1130	0	74	FEMALE	unknow	Stage IIIA	T2	M0	N2
TCGA-05-4405	610	0	74	FEMALE	unknow	Stage IB	T2	M0	N0
TCGA-78-8662	3361	1	53	FEMALE	unknow	Stage IB	T2	M0	N0
TCGA-50-8460	829	0	74	MALE	unknow	Stage IA	T1a	M0	N0
TCGA-55-8087	462	0	59	FEMALE	unknow	Stage IB	T2a	MX	N0
TCGA-MP-A4TA	950	1	75	FEMALE	unknow	Stage IA	T1	M0	N0
TCGA-55-7815	773	0	76	MALE	unknow	Stage IB	T2a	MX	N0
TCGA-55-8096	719	1	67	FEMALE	unknow	Stage IB	T2a	MX	N0
TCGA-NJ-A55R	603	0	67	MALE	unknow	Stage IA	T1b	MX	N0
TCGA-91-7771	492	0	62	MALE	unknow	Stage IIB	T3	MX	N0
TCGA-69-7760	202	0	73	MALE	unknow	Stage IIB	T3	M0	N0
TCGA-44-5644	863	0	51	FEMALE	unknow	Stage IB	T2a	unknow	N0
TCGA-69-7973	230	0	42	FEMALE	unknow	Stage IB	T2a	M0	N0
TCGA-44-6145	595	0	62	FEMALE	unknow	Stage IA	T1	M0	N0
TCGA-64-1676	1728	0	58	MALE	unknow	Stage IA	T1a	M0	N0
TCGA-97-7553	1870	0	58	FEMALE	unknow	Stage IA	T1	MX	N0
TCGA-55-8511	552	0	73	FEMALE	unknow	Stage IB	T2a	MX	N0
TCGA-MP-A4TF	336	1	58	FEMALE	unknow	Stage IIA	T2b	M0	N0
TCGA-55-8204	515	0	87	FEMALE	unknow	Stage IB	T2a	MX	N0
TCGA-55-8616	48	0	58	FEMALE	unknow	Stage IB	T2a	M0	N0
TCGA-86-8281	0	0	75	MALE	unknow	Stage IA	T1	M0	NX
TCGA-55-7574	995	1	64	FEMALE	unknow	Stage IB	T2a	M0	N0
TCGA-L9-A743	664	0	56	MALE	unknow	Stage IIA	T2a	M0	N1
TCGA-73-4670	131	0	69	FEMALE	unknow	Stage IV	T2	M1	N0
TCGA-50-5066	1442	0	72	MALE	unknow	Stage IB	T2	M0	N0
TCGA-75-5126		0	unknow	FEMALE	unknow	Stage IIIA	T3	M0	N2
TCGA-64-5779	864	0	61	MALE	unknow	Stage IIIA	T2	M0	N2
TCGA-55-6543	435	0	60	FEMALE	unknow	Stage IA	T1b	MX	N0
TCGA-55-A48Z	651	0	60	FEMALE	unknow	Stage IIIB	T1a	MX	N3
TCGA-86-8278	944	0	63	FEMALE	unknow	Stage IIB	T2	M0	N1
TCGA-L4-A4E5	578	0	48	FEMALE	unknow	Stage I	T1	M0	N0
TCGA-49-4505	428	1	61	FEMALE	unknow	Stage IIB	T2	M0	N1
TCGA-69-7980	411	0	70	FEMALE	unknow	Stage I	T1b	M0	N0
TCGA-55-7725	442	0	68	FEMALE	unknow	Stage IA	T1a	MX	N0
TCGA-78-7162	3169	1	75	MALE	unknow	Stage IA	T1	M0	N0
TCGA-80-5608	2832	0	unknow	FEMALE	unknow	Stage IA	T1	M0	N0
TCGA-78-7159	1974	0	60	FEMALE	unknow	Stage IA	T1	M0	NX
TCGA-MP-A4TI	429	1	72	MALE	unknow	Stage IIA	T2a	M0	N1
TCGA-78-7542	321	1	56	MALE	unknow	Stage IB	T2	M0	N0
TCGA-91-6836	417	0	52	FEMALE	unknow	Stage IB	T2	MX	N0
TCGA-78-7537	1622	1	72	MALE	unknow	Stage IB	T2	M0	N0
TCGA-97-7941	484	0	72	FEMALE	unknow	Stage IA	T1b	MX	N0
TCGA-MP-A4TJ	339	1	62	FEMALE	unknow	Stage IA	T1	M0	N0
TCGA-78-8660	321	1	69	MALE	unknow	Stage IIB	T2	M0	N1
TCGA-49-AARQ	6732	0	41	FEMALE	unknow	Stage I	T2	MX	N0
TCGA-05-4415	91	1	57	MALE	unknow	Stage IIIB	T4	M0	N2
TCGA-86-A4JF	737	1	56	MALE	unknow	Stage IIB	T3	M0	N0
TCGA-86-7701	947	0	66	MALE	unknow	Stage IV	T2	M1	N0
TCGA-44-3918	1036	0	60	FEMALE	unknow	Stage IA	T1	M0	N0
TCGA-50-6597	1268	1	79	FEMALE	unknow	Stage IB	T2	M0	N0
TCGA-NJ-A4YI	4	1	87	FEMALE	unknow	Stage IIIA	T2	M0	N2
TCGA-86-8280	701	0	54	FEMALE	unknow	Stage IIA	T2b	M0	N0
TCGA-44-2666	97	1	43	MALE	unknow	Stage IB	T2	M0	N0
TCGA-78-7154	593	1	72	MALE	unknow	Stage IIIA	T3	M0	N2
TCGA-55-A491	626	0	81	FEMALE	unknow	Stage IA	T1b	MX	N0
TCGA-05-4390	1126	0	58	FEMALE	unknow	Stage IB	T2	M0	N0
TCGA-05-4382	607	0	68	MALE	unknow	Stage IB	T2	M0	N0
TCGA-55-8206	888	0	56	MALE	unknow	Stage IA	T1b	M0	N0
TCGA-55-7576	670	0	54	MALE	unknow	Stage IB	T2a	M0	N0
TCGA-55-8506	11	0	62	FEMALE	unknow	Stage IIB	T3	MX	N0
TCGA-50-5930	282	1	47	MALE	unknow	Stage IIIA	T2	M0	N2
TCGA-05-4403	578	0	76	MALE	unknow	Stage IB	T2	M0	N0
TCGA-55-7911	537	0	70	FEMALE	unknow	Stage IA	T1a	MX	N0
TCGA-78-7143	4961	1	62	FEMALE	unknow	Stage IB	T2	M0	N0
TCGA-62-A46P	594	1	65	MALE	unknow	Stage IB	T2	M0	N0
TCGA-95-8494	84	0	67	MALE	unknow	Stage IIA	T2a	M0	N1
TCGA-35-5375	264	0	61	MALE	unknow	Stage IIIA	T2	M0	N2
TCGA-78-7163	7248	0	60	MALE	unknow	Stage IB	T2	M0	N0
TCGA-05-4417	455	0	51	FEMALE	unknow	Stage IB	T2	M0	N0
TCGA-91-6828	323	0	70	MALE	unknow	Stage IA	T1a	M0	N0
TCGA-44-A47A	466	0	78	FEMALE	unknow	Stage IB	T2a	MX	N0
TCGA-L9-A443	193	1	63	FEMALE	unknow	Stage IA	T1a	MX	N0
TCGA-86-A4D0	116	1	48	MALE	unknow	Stage IIA	T2b	M0	N0
TCGA-44-A479	486	0	73	FEMALE	unknow	Stage IB	T2	MX	N0
TCGA-97-A4LX	614	0	81	MALE	unknow	Stage IB	T2a	M0	N0
TCGA-49-4486	2318	1	72	MALE	unknow	Stage IA	T1	M0	N0
TCGA-50-5932	1235	1	75	MALE	unknow	Stage IIB	T2	M0	N1
TCGA-86-8073	740	0	58	MALE	unknow	Stage IB	T2a	M0	N0
TCGA-NJ-A55O	13	0	56	FEMALE	unknow	Stage IIA	T1b	M0	N1
TCGA-55-A494	481	0	61	FEMALE	unknow	Stage IB	T2a	MX	N0
TCGA-69-7765	165	0	56	MALE	unknow	unknow	T4	MX	N0
TCGA-86-8672	19	1	59	MALE	unknow	Stage IIB	T3	M0	N0
TCGA-49-4488	869	1	74	FEMALE	unknow	Stage IA	T1	MX	N0
TCGA-55-7903	567	0	64	MALE	unknow	Stage IA	T1b	MX	N0
TCGA-MP-A4T2	1136	1	71	MALE	unknow	Stage IA	T1	M0	N0
TCGA-49-4487	855	1	72	FEMALE	unknow	Stage IA	T1	M0	N0
TCGA-99-8033	656	1	74	FEMALE	unknow	Stage IV	TX	M1	NX
TCGA-50-5068	1499	1	59	FEMALE	unknow	Stage IIB	T2	MX	N1
TCGA-55-6978	176	1	81	MALE	unknow	Stage IIA	T2b	MX	N0
TCGA-91-A4BC	44	0	59	MALE	unknow	Stage IIA	T2b	MX	N0
TCGA-49-4490	385	1	45	FEMALE	unknow	Stage IIIA	T3	M0	N2
TCGA-86-7955	1072	0	62	MALE	unknow	Stage IB	T2a	M0	N0
TCGA-05-4430	761	0	59	FEMALE	unknow	Stage IB	T2	M0	N0
TCGA-44-3398	1163	0	77	FEMALE	unknow	Stage IA	T1b	M0	N0
TCGA-49-4507	268	1	73	FEMALE	unknow	Stage IIIA	T3	M0	N1
TCGA-97-A4M5	634	0	83	MALE	unknow	Stage IA	T1b	M0	N0
TCGA-49-6745	522	0	82	MALE	unknow	Stage IIIA	T2a	M0	N2
TCGA-86-8674	806	0	50	MALE	unknow	Stage IIA	T2a	M0	N1
TCGA-05-4384	426	0	66	MALE	unknow	Stage IIIA	T2	M0	N2
TCGA-69-7979	408	0	71	FEMALE	unknow	Stage IB	T2a	MX	N0
TCGA-78-7147	586	1	67	FEMALE	unknow	Stage IIB	T2	M0	N1
TCGA-93-7347	683	0	76	FEMALE	unknow	Stage IA	T1a	MX	N0
TCGA-49-4514	1700	0	79	FEMALE	unknow	Stage IA	T1	M0	N0
TCGA-49-6742	488	1	70	MALE	unknow	Stage IIA	T2a	M0	N1
TCGA-MN-A4N1	827	0	60	MALE	unknow	Stage IIA	T2a	M0	N1
TCGA-J2-A4AD	550	1	61	FEMALE	unknow	Stage IA	T1a	MX	N0
TCGA-78-7160	697	1	61	MALE	unknow	Stage IV	T4	M1	N2
TCGA-05-4397	731	1	65	MALE	unknow	Stage IIB	T2	M0	N1
TCGA-91-8497	434	1	75	FEMALE	unknow	Stage IA	T1a	MX	N0
TCGA-55-7283	609	0	76	FEMALE	unknow	Stage IIIA	T3	MX	N2
TCGA-05-4244	0	0	70	MALE	unknow	Stage IV	T2	M1	N2
TCGA-91-6848	224	0	59	MALE	unknow	Stage IIIA	T2	MX	N2
TCGA-MP-A4TD	307	1	71	MALE	unknow	Stage IIIA	T2	M0	N2
TCGA-55-8620	375	1	60	MALE	unknow	Stage IV	T1a	M1b	N1
TCGA-97-7547	1965	0	67	FEMALE	unknow	Stage IB	T2	MX	N0
TCGA-44-6777	987	1	85	FEMALE	unknow	Stage IB	T2	MX	NX
TCGA-38-4629	864	1	68	MALE	unknow	Stage IIB	T3	M0	N0
TCGA-55-8097	476	0	60	FEMALE	unknow	Stage IA	T1a	MX	N0
TCGA-97-8179	435	0	72	MALE	unknow	Stage IA	T1a	M0	N0
TCGA-78-8648	1209	1	58	FEMALE	unknow	Stage IIB	T3	M0	N0
TCGA-75-5125	2027	1	unknow	MALE	unknow	Stage IIB	T2	M0	N1
TCGA-95-7944	377	0	71	MALE	unknow	Stage IA	T1a	M0	N0
TCGA-44-6147	845	0	67	FEMALE	unknow	Stage IA	T1b	M0	NX
TCGA-55-7727	119	0	70	MALE	unknow	Stage IIIA	T1a	MX	N2
TCGA-95-7039	1272	0	54	FEMALE	unknow	Stage IIB	T3	MX	N0
TCGA-55-6975	118	1	61	MALE	unknow	Stage IIB	T2	M0	N1
TCGA-05-4433	730	0	82	MALE	unknow	Stage IB	T2	M0	N0
TCGA-05-4427	791	0	65	FEMALE	unknow	Stage IIB	T2	M0	N1
TCGA-86-7711	1046	1	70	MALE	unknow	Stage IIA	T2a	M0	N1
TCGA-69-7761	186	0	84	MALE	unknow	Stage IB	T2a	MX	N0
TCGA-44-2661	1159	0	69	FEMALE	unknow	Stage IA	T1	M0	N0
TCGA-55-6981	1379	1	53	FEMALE	unknow	Stage IIIA	T1	M0	N2
TCGA-MP-A4TH	741	0	70	FEMALE	unknow	Stage IA	T1a	M0	N0
TCGA-55-8299	469	1	61	FEMALE	unknow	Stage IA	T1b	MX	N0
TCGA-L4-A4E6	435	0	67	MALE	unknow	Stage IA	T1	M0	N0
TCGA-44-A47F	337	0	74	MALE	unknow	Stage IIB	T2b	M0	N1
TCGA-55-7913	561	1	61	FEMALE	unknow	Stage IA	T1b	MX	N0
TCGA-38-4628	1492	1	65	FEMALE	unknow	Stage IIB	T2	M0	N1
TCGA-67-6215	174	0	52	FEMALE	unknow	Stage IB	T2a	M0	N0
TCGA-NJ-A7XG	617	0	49	MALE	unknow	Stage IIIA	T4	M0	N1
TCGA-67-3772	573	0	82	FEMALE	unknow	Stage IB	T2	M0	N0
TCGA-S2-AA1A	513	0	68	FEMALE	unknow	Stage IA	T1b	M0	N0
TCGA-49-6767	677	0	46	FEMALE	unknow	Stage IIB	T3	MX	N0
TCGA-55-6980	2109	0	56	MALE	unknow	Stage IA	T1	M0	N0
TCGA-44-6144	723	0	58	MALE	unknow	Stage IA	T1a	M0	N0
TCGA-44-5645	852	0	61	FEMALE	unknow	Stage IA	T1	unknow	NX
TCGA-MP-A4T7	167	1	75	FEMALE	unknow	Stage IV	T2	M1	N0
TCGA-62-A46V	2199	0	78	FEMALE	unknow	Stage IB	T2	M0	N0
TCGA-44-6774	658	0	56	FEMALE	unknow	Stage IIIA	T1	M0	N2
TCGA-55-8621	515	0	75	FEMALE	unknow	Stage IA	T1a	MX	N0
TCGA-05-4396	303	1	76	MALE	unknow	Stage IIIB	T4	M0	N1
TCGA-55-7573	487	0	72	FEMALE	unknow	Stage IA	T1b	MX	N0
TCGA-49-AARR	4992	0	68	MALE	unknow	Stage IA	T1	MX	N0
TCGA-97-A4M3	540	0	69	FEMALE	unknow	Stage IA	T1b	M0	N0
TCGA-49-AARO	3759	0	39	FEMALE	unknow	Stage IA	T1a	MX	N0
TCGA-91-6830	60	0	65	FEMALE	unknow	Stage IIA	T1	MX	N1
TCGA-38-6178	448	0	70	FEMALE	unknow	Stage IIIA	T2b	unknow	N2
TCGA-55-8091	600	0	74	MALE	unknow	Stage IB	T2	MX	N0
TCGA-55-8507	418	0	53	MALE	unknow	Stage IA	T1a	MX	N0
TCGA-75-7030		0	unknow	MALE	unknow	Stage IIB	T3	M0	N0
TCGA-86-A456	896	0	78	FEMALE	unknow	Stage IA	T1a	M0	N0
TCGA-55-A492	596	0	70	FEMALE	unknow	Stage IA	T1a	MX	N0
TCGA-64-1678	1189	0	70	FEMALE	unknow	unknow	T2b	M0	N0
TCGA-62-8399	2696	0	62	MALE	unknow	Stage IIIA	T2	M0	N2
TCGA-55-6985	1233	0	58	FEMALE	unknow	Stage IB	T2	MX	N0
TCGA-44-8120	260	0	58	MALE	unknow	Stage IB	T2a	M0	N0
TCGA-50-5935	653	1	86	FEMALE	unknow	Stage IA	T1	M0	N0
TCGA-50-5044	624	1	72	FEMALE	unknow	Stage IIIB	T4	M0	N1
TCGA-55-8085	904	0	64	MALE	unknow	Stage IA	T1b	M0	N0
TCGA-L9-A444	307	0	60	FEMALE	unknow	Stage IA	T1a	MX	N0
TCGA-55-8615	446	0	67	MALE	unknow	Stage IIIA	T3	MX	N2
TCGA-97-A4M0	652	0	60	FEMALE	unknow	Stage IB	T2a	M0	N0
TCGA-95-7562	87	1	71	MALE	unknow	Stage IIA	T2a	M0	N1
TCGA-38-4626	3674	0	57	FEMALE	unknow	unknow	T2b	M0	N0
TCGA-67-6216	141	0	57	FEMALE	unknow	Stage IA	T1a	M0	N0
TCGA-75-6203		0	unknow	FEMALE	unknow	Stage IIIA	T2	M0	N2
TCGA-67-3773	427	0	84	FEMALE	unknow	Stage IB	T2	M0	N0
TCGA-78-7161	291	1	69	FEMALE	unknow	Stage IIB	T3	M0	N0
TCGA-NJ-A4YQ	1432	0	69	FEMALE	unknow	Stage IA	T1b	M0	N0
TCGA-50-5072	250	1	74	MALE	unknow	Stage IIIA	T2	M0	N2
TCGA-50-5931	434	1	75	FEMALE	unknow	Stage IB	T2	M0	N0
TCGA-49-AARN	1135	1	56	FEMALE	unknow	Stage IA	T1	MX	N0
TCGA-64-1681	1167	1	61	FEMALE	unknow	Stage IA	T1	M0	N0
TCGA-99-7458	747	0	74	FEMALE	unknow	Stage IIIA	T4	M0	N0
TCGA-35-4122	225	0	69	MALE	unknow	Stage IA	T1	M0	N0
TCGA-55-7728	704	0	64	FEMALE	unknow	Stage IB	T2a	MX	N0
TCGA-44-7672	719	0	52	FEMALE	unknow	Stage IA	T1b	M0	N0
TCGA-44-7662	218	0	61	MALE	unknow	Stage IB	T2a	MX	N0
TCGA-86-7714	625	1	61	FEMALE	unknow	Stage IIIA	T1b	M0	N2
TCGA-97-7552	1932	0	70	MALE	unknow	Stage IB	T2	MX	N0
TCGA-44-5643	1013	0	53	MALE	unknow	Stage IIIA	T2b	M0	N2
TCGA-75-7025	3305	0	unknow	MALE	unknow	Stage IB	T2	M0	N0
TCGA-78-8655	2360	0	77	FEMALE	unknow	Stage IA	T1	M0	N0
TCGA-97-7937	564	0	65	MALE	unknow	Stage IB	T2a	MX	N0
TCGA-64-1679	2488	0	58	FEMALE	unknow	Stage IIIA	T1	M0	N2
TCGA-86-A4P8	805	0	59	FEMALE	unknow	Stage IIIA	T1b	MX	N2
TCGA-55-8205	599	0	76	FEMALE	unknow	Stage IIA	T2b	M0	N0
TCGA-44-2668	761	1	51	MALE	unknow	Stage IB	T2	M0	N0
TCGA-NJ-A4YP	50	0	52	MALE	unknow	Stage IB	T2a	M0	N0
TCGA-49-4494	1081	1	77	MALE	unknow	Stage IIIA	T3	M0	N2
TCGA-49-AAR9	260	1	61	MALE	unknow	Stage IIB	T3	MX	N0
TCGA-38-4625	2973	0	66	FEMALE	unknow	Stage IB	T2a	M0	N0
TCGA-44-7661	557	1	69	FEMALE	unknow	Stage IB	T2a	M0	N0
TCGA-55-7726	652	0	72	FEMALE	unknow	Stage IA	T1b	MX	N0
TCGA-75-6205		1	unknow	FEMALE	unknow	Stage IB	T2a	M0	N0
TCGA-55-6972	1632	1	72	MALE	unknow	Stage IB	T2	M0	N0
TCGA-86-8359	444	1	52	MALE	unknow	Stage IIIA	T3	M0	N2
TCGA-50-6673	22	1	84	FEMALE	unknow	Stage I	T1	M0	N0
TCGA-44-3917	1183	0	33	FEMALE	unknow	Stage IB	T2	M0	N0
TCGA-95-7567	568	0	61	MALE	unknow	Stage IIB	T2b	M0	N1
TCGA-97-8176	468	1	63	MALE	unknow	Stage IIIA	T3	M0	N1
TCGA-64-1677	628	1	77	FEMALE	unknow	Stage IIIA	T2	M0	N2
TCGA-50-5942	1847	0	67	FEMALE	unknow	Stage IA	T1	M0	N0
TCGA-38-4627	1147	1	64	FEMALE	unknow	Stage IIA	T1b	M0	N1
TCGA-86-8055	124	1	79	MALE	unknow	Stage IIA	T2a	M0	N1
TCGA-55-A4DF	440	1	88	MALE	unknow	Stage IA	T1b	MX	N0
TCGA-44-2664	1251	0	66	FEMALE	unknow	Stage IA	T1	M0	N0
TCGA-44-A47B	287	0	79	MALE	unknow	Stage IB	T2a	M0	N0
TCGA-62-A46R	1725	1	54	FEMALE	unknow	Stage IB	T2	M0	N0
TCGA-71-8520	210	1	60	FEMALE	unknow	Stage IB	T2	M0	N0
TCGA-80-5611	2595	0	unknow	MALE	unknow	Stage IB	T2	M0	N0
TCGA-05-4250	121	1	79	FEMALE	unknow	Stage IIIA	T3	M0	N1
TCGA-78-7158	179	1	59	FEMALE	unknow	Stage IIIB	T4	M0	N2
TCGA-53-7813	424	0	51	FEMALE	unknow	Stage IIIB	T4	M0	N0
TCGA-55-6970	464	1	67	FEMALE	unknow	Stage IIIA	T2	MX	N2
TCGA-73-A9RS	340	1	41	MALE	unknow	Stage IIB	T3	M0	N0
TCGA-69-7764	414	0	75	MALE	unknow	Stage IA	T1b	M0	N0
TCGA-55-8094	541	0	51	MALE	unknow	Stage IV	T2b	M1b	N0
TCGA-95-A4VN	553	0	62	FEMALE	unknow	Stage IIA	T2a	M0	N1
TCGA-69-8254	409	0	85	MALE	unknow	unknow	T2b	unknow	unknow
TCGA-49-AAR3	1893	0	69	MALE	unknow	Stage IIB	T2	MX	N1
TCGA-49-4510	896	1	51	FEMALE	unknow	Stage IIB	T2	M0	N1
TCGA-55-7281	872	0	70	FEMALE	unknow	Stage IA	T1b	M0	N0
TCGA-69-7763	690	0	69	MALE	unknow	Stage IA	T1b	M0	N0
TCGA-78-7148	626	1	71	MALE	unknow	Stage IIB	T2	M0	N1
TCGA-97-A4M7	629	0	74	MALE	unknow	Stage IA	T1b	M0	N0
TCGA-86-8668	423	0	61	FEMALE	unknow	Stage IA	T1b	M0	N0
TCGA-49-AAQV	677	1	63	FEMALE	unknow	Stage II	T1	MX	N1
TCGA-71-6725	256	0	48	FEMALE	unknow	Stage IB	T2	M0	N0
TCGA-55-7570	824	0	60	MALE	unknow	Stage IA	T1a	MX	N0
TCGA-05-4402	244	1	57	FEMALE	unknow	Stage IV	T2	M1	NX
TCGA-67-4679	448	0	69	MALE	unknow	unknow	T3	M0	N0
TCGA-05-4422	365	0	68	MALE	unknow	Stage IB	T2	M0	N0
TCGA-55-7227	952	1	77	MALE	unknow	Stage IIIA	T3	MX	N1
TCGA-55-1594	1178	0	68	MALE	unknow	Stage IIIA	T2	M0	N2
TCGA-49-AAR4	879	1	51	MALE	unknow	Stage IIIA	T2	MX	N2
TCGA-62-A46Y	414	1	70	FEMALE	unknow	Stage IIIA	T2	M0	N2
TCGA-86-8054	1148	0	61	MALE	unknow	Stage IIB	T2b	M0	N1
TCGA-62-A46S	1653	1	73	MALE	unknow	Stage IB	T2	M0	N0
TCGA-97-8177	499	0	59	FEMALE	unknow	Stage IB	T2a	M0	N0
TCGA-05-5425	882	0	68	MALE	unknow	Stage IIB	T2b	M0	N1
TCGA-49-6744	1683	0	64	FEMALE	unknow	Stage IIA	T2a	MX	N1
TCGA-44-6778	1864	0	59	MALE	unknow	Stage IA	T1	MX	N0
TCGA-75-6206	2590	0	unknow	MALE	unknow	Stage IB	T2	M0	N0
TCGA-80-5607		0	unknow	FEMALE	unknow	Stage IIB	T2	M0	N1
TCGA-NJ-A4YF	2161	0	50	FEMALE	unknow	Stage IA	T1	M0	N0
TCGA-78-7220	807	1	53	FEMALE	unknow	Stage IIIA	T2	M0	N2
TCGA-50-6595	189	1	74	FEMALE	unknow	Stage IIIA	T2	M0	N2
TCGA-78-7167	2681	1	77	MALE	unknow	Stage IV	T2	M1	N0
TCGA-95-7948	476	0	42	FEMALE	unknow	Stage IB	T2a	M0	N0
TCGA-75-6207		1	unknow	MALE	unknow	Stage IIIA	T2	M0	N2
TCGA-05-4389	1369	0	70	MALE	unknow	Stage IA	T1	M0	N0
TCGA-05-5429	275	1	60	MALE	unknow	Stage IIIA	T3	M0	N2
TCGA-55-7907	343	1	77	MALE	unknow	Stage IIA	T2a	MX	N1
TCGA-67-3776	61	0	57	FEMALE	unknow	Stage IIB	T2	M0	N1
TCGA-73-4677	38	1	74	MALE	unknow	unknow	T2a	M0	N0
TCGA-97-8172	545	0	75	FEMALE	unknow	Stage IB	T2a	M0	N0
TCGA-75-5147	1333	0	unknow	FEMALE	unknow	Stage IB	T2	M0	N0
TCGA-50-5045	2174	1	57	FEMALE	unknow	unknow	T2	M0	N1
TCGA-44-A4SU	409	1	67	FEMALE	unknow	Stage IA	T1a	MX	N0
TCGA-55-8301	534	0	58	MALE	unknow	Stage IB	T2a	MX	N0
TCGA-55-1596	2065	0	55	MALE	unknow	Stage IIB	T2	M0	N1
TCGA-55-A4DG	608	0	71	MALE	unknow	Stage IA	T1b	MX	N0
TCGA-49-AARE	1229	1	51	FEMALE	unknow	Stage IA	T1	MX	N0
TCGA-50-6592	777	1	71	FEMALE	unknow	Stage IB	T2	M0	N0
TCGA-J2-A4AG	988	0	66	FEMALE	unknow	Stage IA	T1b	MX	N0
TCGA-67-3771	610	0	77	FEMALE	unknow	Stage IA	T1	M0	N0
TCGA-73-4662	2515	0	65	FEMALE	unknow	Stage IA	T1	M0	N0
TCGA-05-5420	457	0	67	MALE	unknow	Stage IIIA	T2	M0	N2
TCGA-86-8056	139	0	63	FEMALE	unknow	Stage IIIA	T4	M0	N0
TCGA-J2-A4AE	1079	0	77	FEMALE	unknow	Stage IA	T1a	MX	N0
TCGA-44-7669	574	1	59	MALE	unknow	Stage IIA	T1b	MX	N1
TCGA-44-8119	285	0	73	MALE	unknow	Stage IIB	T3	M0	N0
TCGA-50-5941	1474	0	55	FEMALE	unknow	Stage IIIA	T2a	M0	N2
TCGA-64-5781	1559	0	55	FEMALE	unknow	Stage IB	T2	M0	N0
TCGA-73-4666	800	0	52	FEMALE	unknow	Stage IV	T1	M1	N0
TCGA-L9-A8F4	476	0	64	FEMALE	unknow	Stage IB	T2a	MX	N0
TCGA-69-8253	426	0	59	FEMALE	unknow	Stage IIA	T1a	MX	N1
TCGA-97-8552	626	0	55	FEMALE	unknow	Stage I	T1a	MX	N0
TCGA-44-6776	2616	0	60	FEMALE	unknow	Stage IA	T1	MX	N0
TCGA-L9-A5IP	58	1	40	FEMALE	unknow	Stage IV	T3	M1b	N2
TCGA-44-6148	704	0	60	MALE	unknow	Stage IA	T1b	M0	N0
TCGA-38-4630	1073	1	75	FEMALE	unknow	Stage IB	T2	M0	N0
TCGA-95-7947	477	0	67	MALE	unknow	Stage IA	T1a	M0	N0
TCGA-4B-A93V	300	1	52	FEMALE	unknow	Stage IA	T1b	M0	N0
TCGA-86-8076	993	0	42	MALE	unknow	Stage IA	T1	M0	N0
TCGA-05-4410	0	0	62	MALE	unknow	Stage IB	T2	M0	N0
TCGA-62-A472	910	0	70	MALE	unknow	Stage IIB	T3	M0	N0
TCGA-55-6968	1293	1	61	MALE	unknow	Stage IV	T1	M1	N0
TCGA-55-8514	520	0	70	FEMALE	unknow	Stage IB	T2a	MX	N0
TCGA-75-7031		0	unknow	FEMALE	unknow	Stage IB	T2	M0	N0
TCGA-62-8397	1289	0	70	FEMALE	unknow	Stage IIB	T3	M0	N0
TCGA-86-7953	997	0	69	FEMALE	unknow	Stage IA	T1b	M0	N0
TCGA-75-5146	2368	0	unknow	MALE	unknow	Stage IB	T2	M0	N0
TCGA-44-A47G	351	0	73	FEMALE	unknow	Stage IA	T1	M0	N0
TCGA-86-8671	839	0	72	FEMALE	unknow	Stage IIB	T2b	M0	N1
TCGA-86-8358	653	0	44	MALE	unknow	Stage IB	T2a	M0	N0
TCGA-93-A4JN	718	0	71	MALE	unknow	Stage IV	T2a	M1a	N0
TCGA-05-4432	761	0	66	MALE	unknow	Stage IIB	T2	M0	N1
TCGA-86-8669	938	0	64	MALE	unknow	Stage IA	T1b	M0	N0
TCGA-95-A4VK	651	0	74	FEMALE	unknow	Stage IIIA	T2b	M0	N2
TCGA-44-7670	882	0	47	FEMALE	unknow	Stage IIA	T1b	M0	N1
TCGA-73-7499	1531	1	81	FEMALE	unknow	Stage IB	T2a	M0	N0
TCGA-62-A46U	2067	0	71	FEMALE	unknow	Stage IIB	T2	M0	N1
TCGA-55-8508	617	0	60	FEMALE	unknow	Stage IIA	T2a	MX	N1
TCGA-44-2657	1351	0	74	FEMALE	unknow	Stage IB	T2	M0	NX
TCGA-97-8171	568	0	81	MALE	unknow	Stage IV	T2a	M1a	N2
TCGA-50-5944	1750	0	69	FEMALE	unknow	Stage IA	T1	M0	N0
TCGA-78-7633	1528	1	67	MALE	unknow	Stage IB	T2	M0	N0
TCGA-64-5775	62	1	71	MALE	unknow	Stage IIIA	T4	M0	N0
TCGA-J2-8194	724	0	69	FEMALE	unknow	Stage IIB	T3	MX	N0
TCGA-78-7539	791	0	75	FEMALE	unknow	Stage IIA	T2b	M0	N0
TCGA-91-6829	1258	1	78	MALE	unknow	Stage IB	T2	MX	N0
TCGA-99-8028	1118	0	50	FEMALE	unknow	Stage IA	T1a	M0	N0
TCGA-78-7153	3635	0	65	FEMALE	unknow	Stage IB	T2	M0	N0
TCGA-L9-A50W	442	1	75	MALE	unknow	Stage IIA	T1b	MX	N1
TCGA-50-6594	370	1	79	FEMALE	unknow	Stage IIIA	T3	M0	N2
TCGA-50-5936	257	1	58	MALE	unknow	Stage IIIA	T2	M0	N2
TCGA-05-5428	670	0	57	MALE	unknow	Stage IIA	T1b	M0	N1
TCGA-55-5899	930	0	58	MALE	unknow	unknow	T1a	M0	N1
TCGA-44-7659	691	0	70	MALE	unknow	Stage IA	T1b	MX	N0
TCGA-55-7816	468	1	49	FEMALE	unknow	Stage IV	TX	MX	NX
TCGA-05-4425	669	0	70	FEMALE	unknow	Stage IV	T2	M1	N0
TCGA-44-2665	1301	0	55	FEMALE	unknow	Stage IIB	T2	M0	N1
TCGA-05-4424	913	0	70	MALE	unknow	Stage IIB	T3	M0	N0
TCGA-78-7156	976	1	62	MALE	unknow	Stage IV	T4	M1	N1
TCGA-49-4512	905	1	69	FEMALE	unknow	Stage IIIA	T2	MX	N2
TCGA-78-7536	244	1	69	MALE	unknow	Stage IIIA	T2	M0	N2
TCGA-97-8175	551	0	55	FEMALE	unknow	Stage IB	T2a	M0	N0
TCGA-49-4501	1421	1	67	FEMALE	unknow	Stage IB	T2	M0	N0
TCGA-53-7626	929	1	76	FEMALE	unknow	Stage IIA	T1	M0	N1
TCGA-55-6984	760	1	71	FEMALE	unknow	Stage IIB	T2	M0	N1
TCGA-44-2659	1367	0	65	FEMALE	unknow	Stage IIB	T1	M0	N1
TCGA-MP-A4SW	1778	1	53	MALE	unknow	Stage IIB	T2	M0	N1
TCGA-55-A48X	689	0	63	FEMALE	unknow	Stage IIA	T1b	M0	N1
TCGA-55-1592	701	1	65	MALE	unknow	Stage IA	T2	M0	N0
TCGA-86-8673	862	0	61	MALE	unknow	Stage IB	T2	M0	N0
TCGA-35-4123	182	0	38	MALE	unknow	Stage IA	T1	M0	N0
TCGA-78-8640	7062	0	59	MALE	unknow	Stage IIA	T1	M0	N1
TCGA-75-7027	3059	0	unknow	MALE	unknow	Stage IB	T2	M0	N0
TCGA-99-8032	44	0	61	MALE	unknow	Stage IA	T1a	M0	N0
TCGA-49-6761	354	0	68	FEMALE	unknow	Stage IIIA	T1	MX	N2
TCGA-MP-A4SY	1501	1	61	MALE	unknow	Stage IIB	T2	M0	N1
TCGA-55-A490	99	1	78	MALE	unknow	Stage IIA	T2b	MX	N0
TCGA-93-7348	531	0	75	FEMALE	unknow	Stage IA	T1a	MX	N0
TCGA-49-AAR0	4765	0	57	MALE	unknow	Stage IA	T1	MX	N0
TCGA-93-A4JP	578	0	64	MALE	unknow	Stage IV	TX	M1b	NX
TCGA-55-6979	237	1	59	FEMALE	unknow	Stage IIB	T2	M0	N1
TCGA-73-7498	1189	0	58	FEMALE	unknow	Stage IA	T1b	M0	N0
TCGA-MP-A4T8	161	1	68	MALE	unknow	Stage IIIA	T2	M0	N2
TCGA-50-6590	1288	1	72	FEMALE	unknow	Stage IB	T2	M0	N0
TCGA-64-5815	866	0	74	MALE	unknow	Stage IIB	T2	M0	N1
TCGA-78-7540	1197	1	66	FEMALE	unknow	Stage IB	T2	M0	N0
TCGA-55-8510	539	0	55	FEMALE	unknow	Stage IB	T2a	MX	N0
TCGA-44-7671	889	0	64	MALE	unknow	Stage IB	T2a	M0	N0
TCGA-91-8496	505	0	63	FEMALE	unknow	Stage IB	T2a	MX	NX
TCGA-55-8089	702	1	56	MALE	unknow	Stage IA	T1a	M0	N0
TCGA-99-AA5R	658	0	70	FEMALE	unknow	Stage IA	T1a	M0	N0
TCGA-55-8505	440	0	62	MALE	unknow	Stage IIIA	T1a	MX	N2
TCGA-05-5423	151	0	65	MALE	unknow	Stage IIB	T2	M0	N1
TCGA-55-8614	536	0	76	MALE	unknow	Stage IB	T2a	MX	N0
TCGA-50-5946	1617	0	62	MALE	unknow	Stage IA	T1	MX	N0
TCGA-05-4245	730	0	81	MALE	unknow	Stage IIIA	T2	M0	N2
TCGA-91-A4BD	603	0	78	MALE	unknow	Stage IIA	T1b	MX	N1
TCGA-55-8512	607	1	41	MALE	unknow	Stage IV	T1a	M1b	N1
TCGA-NJ-A55A	15	0	76	FEMALE	unknow	Stage IB	T2	M0	N0
TCGA-05-4434	457	1	67	FEMALE	unknow	Stage IV	T4	M1	N1
TCGA-97-A4M6	568	0	45	FEMALE	unknow	Stage IA	T1a	M0	N0
TCGA-86-7954	605	0	68	FEMALE	unknow	Stage IB	T2	M0	N0
TCGA-78-7150	666	1	59	MALE	unknow	Stage IIB	T2	M0	N1
TCGA-62-A470	1194	1	84	MALE	unknow	Stage IB	T2	M0	N0
TCGA-69-8255	129	0	71	MALE	unknow	Stage IA	T1a	M0	N0
TCGA-55-8208	674	0	73	FEMALE	unknow	Stage IA	T1b	M0	N0
TCGA-50-5051	478	1	42	FEMALE	unknow	Stage IIIA	T2	M0	N2
TCGA-55-7910	1040	0	50	FEMALE	unknow	Stage IIA	T2b	M0	N0
TCGA-38-7271	800	1	72	FEMALE	unknow	Stage IA	T1	M0	N0
TCGA-86-8585	353	0	57	MALE	unknow	Stage IB	T2a	M0	N0
TCGA-86-8075	694	1	66	FEMALE	unknow	Stage IB	T2	M0	N0
TCGA-73-4676	281	1	45	MALE	unknow	Stage IIA	T2a	M0	N1
TCGA-50-5933	2393	1	72	MALE	unknow	Stage IIIB	T4	M0	N2
TCGA-73-4675	922	1	59	MALE	unknow	Stage IIIA	T3	M0	N1
TCGA-55-6987	2137	0	77	MALE	unknow	Stage IA	T1	M0	N0
TCGA-50-5055	1830	1	79	FEMALE	unknow	Stage IIA	T1	M0	N1
TCGA-MN-A4N5	84	0	63	MALE	unknow	Stage IA	T1a	M0	N0
TCGA-38-A44F	133	0	80	MALE	unknow	Stage IB	T2a	M0	N0
TCGA-55-6971	1400	0	59	FEMALE	unknow	Stage IB	T2	MX	N0
TCGA-69-7974	184	0	54	FEMALE	unknow	Stage IIIA	T2a	MX	N2
TCGA-44-6779	500	1	50	FEMALE	unknow	Stage IIB	T2	MX	N1
TCGA-MP-A4TC	74	1	77	MALE	unknow	Stage IIIA	T1	M0	N2
TCGA-55-8302	478	0	54	MALE	unknow	Stage IB	T2	MX	N0
TCGA-67-3774	385	0	73	FEMALE	unknow	Stage IB	T2	M0	N0
TCGA-55-A493	28	0	54	FEMALE	unknow	Stage IB	T2a	M0	N0
TCGA-50-7109	308	1	60	MALE	unknow	Stage IA	T1	M0	N0
TCGA-55-6982	995	1	79	FEMALE	unknow	Stage IIB	T2	M0	N1
TCGA-86-8074	24	0	62	FEMALE	unknow	Stage IIA	T1b	M0	N1
TCGA-69-A59K	591	0	60	FEMALE	unknow	Stage IIB	T3	M0	N0
TCGA-55-8090	598	1	80	MALE	unknow	Stage IA	T1a	M0	N0
TCGA-97-A4M2	624	0	66	MALE	unknow	Stage IA	T1a	M0	N0
TCGA-MP-A4T9	1265	1	54	FEMALE	unknow	Stage IIIA	T2	MX	N2
TCGA-MP-A4TK	582	1	56	FEMALE	unknow	Stage IIB	T2	MX	N1
TCGA-91-6849	35	0	75	FEMALE	unknow	Stage IIIA	T2	MX	N2
TCGA-50-6593	336	1	49	FEMALE	unknow	Stage IIIA	T1	M0	N2
TCGA-95-7043	503	1	63	FEMALE	unknow	Stage IA	T1a	MX	N0
TCGA-55-7724	705	0	76	FEMALE	unknow	Stage IB	T2a	MX	N0
TCGA-53-A4EZ	1071	0	63	MALE	unknow	Stage IIA	T2a	MX	N1
TCGA-44-7667	1097	0	49	FEMALE	unknow	Stage IIB	T3	MX	N0
TCGA-44-8117	385	0	54	FEMALE	unknow	Stage IB	T2a	M0	N0
TCGA-55-6983	2823	0	81	MALE	unknow	Stage IIB	T2	M0	N1
TCGA-44-6146	728	0	64	MALE	unknow	Stage IIB	T3	M0	N0
TCGA-55-8513	791	0	77	FEMALE	unknow	Stage IIB	T3	MX	N0
TCGA-MP-A5C7	2248	0	76	FEMALE	unknow	Stage IB	T2	M0	N0
TCGA-75-6214	1115	1	unknow	FEMALE	unknow	Stage IIIA	T2	M0	N2
TCGA-86-7713	1157	0	70	MALE	unknow	Stage IIA	T2b	M0	N0
TCGA-75-6212	1516	1	unknow	FEMALE	unknow	Stage IIB	T2	M0	N1
TCGA-62-8394	139	1	65	FEMALE	unknow	Stage IIIB	T4	M0	N2
TCGA-64-5778	1305	0	60	MALE	unknow	Stage IB	T2	M0	N0
TCGA-97-8174	164	1	67	MALE	unknow	Stage IIA	T2b	M0	N0
TCGA-50-8459	1119	0	68	MALE	unknow	Stage IIB	T3	M0	N0
TCGA-50-8457	1125	0	63	FEMALE	unknow	Stage IA	T1a	M0	N0
TCGA-97-A4M1	601	0	52	FEMALE	unknow	Stage IA	T1a	M0	N0
TCGA-78-7166	258	1	84	MALE	unknow	Stage IIB	T2	M0	N1
TCGA-83-5908	824	0	59	FEMALE	unknow	Stage IA	T1	M0	N0
TCGA-05-4426	791	0	71	MALE	unknow	Stage IB	T2	M0	N0
TCGA-55-7995	889	0	73	FEMALE	unknow	Stage IA	T1b	M0	N0
TCGA-93-8067	186	0	77	MALE	unknow	Stage IB	T2a	MX	N0
TCGA-55-7284	243	1	74	MALE	unknow	Stage IIB	T3	MX	N0
TCGA-55-1595	1479	0	74	FEMALE	unknow	Stage IA	T1	M0	N0
TCGA-44-2655	1324	0	65	FEMALE	unknow	Stage IA	T1	M0	N0
TCGA-69-8453	813	0	77	MALE	unknow	Stage IIB	T3	MX	N0
TCGA-91-6835	79	0	81	FEMALE	unknow	Stage IA	T1	M0	N0
TCGA-95-8039	830	0	72	MALE	unknow	Stage IA	T1	MX	N0
TCGA-97-7938	18	1	76	FEMALE	unknow	Stage IA	T1a	MX	N0
TCGA-69-7978	134	0	59	MALE	unknow	Stage IIB	T2b	MX	N1
TCGA-55-7994	603	0	81	MALE	unknow	Stage IIB	T3	MX	N0
TCGA-55-8619	416	0	72	FEMALE	unknow	Stage IIB	T3	MX	N0
TCGA-78-7149	3940	0	71	MALE	unknow	Stage IIIB	T4	M0	N0
TCGA-38-4631	354	1	72	FEMALE	unknow	Stage IB	T2	M0	N0
TCGA-44-2662	1280	0	65	MALE	unknow	Stage IB	T2	M0	N0
TCGA-MP-A4SV	2620	1	67	MALE	unknow	Stage IB	T2	M0	N0
TCGA-L9-A7SV	565	0	69	MALE	unknow	Stage IIA	T2a	M0	N1
TCGA-93-A4JQ	526	0	49	MALE	unknow	Stage IA	T1b	MX	N0
TCGA-35-3615	14	0	57	MALE	unknow	Stage IB	T2	M0	N0
TCGA-05-4418	274	1	69	MALE	unknow	Stage IIIA	T3	M0	N2
TCGA-05-4249	1523	0	67	MALE	unknow	Stage IB	T2	M0	N0
TCGA-MN-A4N4	1175	0	57	MALE	unknow	Stage IA	T1b	M0	N0
TCGA-73-4658	1600	1	80	FEMALE	unknow	Stage IB	T2	M0	N0
TCGA-44-A4SS	415	0	73	MALE	unknow	Stage IA	T1b	M0	N0
TCGA-95-A4VP	605	0	66	FEMALE	unknow	Stage IIIA	T2b	M0	N2
TCGA-55-7914	187	1	71	FEMALE	unknow	Stage IIA	T1b	MX	N1
TCGA-78-7145	826	1	52	FEMALE	unknow	Stage IV	T4	M1	N1
TCGA-55-8092	154	1	75	MALE	unknow	Stage IIB	T3	MX	N0
TCGA-MP-A4TE	896	1	56	MALE	unknow	Stage IIA	T2b	MX	N0
TCGA-MP-A4T4	2617	1	68	FEMALE	unknow	Stage IIB	T2	M0	N1
TCGA-55-8203	547	0	69	FEMALE	unknow	Stage IA	T1b	M0	N0
TCGA-55-6712	171	1	71	MALE	unknow	Stage IIA	T2a	MX	N1
TCGA-49-6743	1621	0	81	FEMALE	unknow	Stage IIIA	T1	MX	N2
TCGA-73-4668	467	0	66	FEMALE	unknow	Stage IIB	T2	M0	N1
TCGA-67-3770	610	0	70	FEMALE	unknow	Stage IA	T1	M0	N0
TCGA-64-1680	1126	0	63	MALE	unknow	Stage IV	T2a	M1	N2
TCGA-05-4398	1431	0	47	FEMALE	unknow	Stage IIIB	T4	M0	N3
TCGA-78-7155	1171	1	68	MALE	unknow	Stage IB	T2	M0	N0
TCGA-78-7152	1215	1	65	MALE	unknow	Stage IB	T2	M0	N0
TCGA-75-6211		1	unknow	FEMALE	unknow	Stage IB	T2	M0	N0
TCGA-MP-A4T6	1790	1	76	FEMALE	unknow	Stage IIIA	T1	MX	N2
TCGA-55-A57B	546	0	80	FEMALE	unknow	Stage IA	T1b	M0	N0
TCGA-44-2656	1429	0	59	MALE	unknow	Stage IB	T2	M0	N0
TCGA-93-A4JO	33	1	70	MALE	unknow	Stage IA	T1a	MX	N0
TCGA-78-7535	949	1	45	MALE	unknow	Stage IB	T2	M0	N0
TCGA-62-8398	444	1	55	MALE	unknow	Stage IIIA	T2	M0	N2
TCGA-91-6840	372	0	59	FEMALE	unknow	Stage IA	T1b	M0	N0
TCGA-75-5122		1	unknow	MALE	unknow	Stage IB	T2	M0	N0
TCGA-99-8025	1060	0	72	FEMALE	unknow	Stage IIIA	T3	M0	N2
TCGA-55-8207	977	0	73	MALE	unknow	Stage IB	T2a	MX	N0
TCGA-55-6969	1239	0	52	MALE	unknow	Stage IB	T2	M0	N0
TCGA-64-5774	2676	0	60	MALE	unknow	Stage IB	T2	M0	N0
TCGA-O1-A52J	1798	1	74	FEMALE	unknow	Stage IA	T1	MX	N0
TCGA-86-6851	179	0	73	FEMALE	unknow	Stage IIA	T1b	M0	N1
TCGA-62-8395	1216	0	80	FEMALE	unknow	Stage IIB	T3	M0	N0
TCGA-86-A4P7	415	0	63	FEMALE	unknow	Stage IB	T2a	M0	N0
TCGA-91-6831	310	0	66	MALE	unknow	Stage IB	T2	MX	N0
TCGA-05-4420	912	0	41	MALE	unknow	Stage IB	T2	M0	N0
TCGA-05-4395	0	1	76	MALE	unknow	Stage IIIB	T4	M0	N2
TCGA-67-6217	422	0	73	FEMALE	unknow	Stage IIA	T2a	M0	N1
TCGA-44-4112	808	1	60	FEMALE	unknow	Stage IB	T2a	M0	N0
TCGA-49-AAR2	2224	0	64	MALE	unknow	Stage IB	T2	MX	N0
TCGA-62-A46O	1454	1	65	FEMALE	unknow	Stage IB	T2	M0	N0
TCGA-44-7660	592	0	72	MALE	unknow	Stage IB	T2	MX	N0
TCGA-44-3919	1026	1	71	FEMALE	unknow	Stage IA	T1	M0	N0
TCGA-44-6775	705	0	72	FEMALE	unknow	Stage IB	T2a	MX	N0
TCGA-97-7554	775	0	83	FEMALE	unknow	Stage IIIA	T2a	M0	N2
TCGA-86-6562	376	1	52	MALE	unknow	Stage IIA	T2a	M0	N1
TCGA-55-6642	2449	0	63	MALE	unknow	Stage IB	T2	MX	N0
TCGA-62-A471	1246	0	64	MALE	unknow	Stage IIB	T2b	M0	N1
TCGA-05-5715	62	0	69	FEMALE	unknow	Stage IB	T2a	M0	N0
LUSC
Id	futime	fustat	age	gender	stage	T	M	N
TCGA-18-3406	371	1	67	MALE	Stage IA	T1	M0	N0
TCGA-18-3407	136	1	72	MALE	Stage IB	T2	M0	N0
TCGA-18-3408	2304	1	77	FEMALE	Stage IB	T2	M0	N0
TCGA-18-3409	3747	0	74	MALE	Stage IA	T1	M0	N0
TCGA-18-3410	146	1	81	MALE	Stage IIB	T3	M0	N0
TCGA-18-3411	3576	0	63	FEMALE	Stage IIIA	T2	M0	N2
TCGA-18-3412	345	1	52	MALE	Stage IB	T2	M0	N0
TCGA-18-3414	716	1	73	MALE	Stage IV	T4	M1	N1
TCGA-18-3415	2803	1	77	MALE	Stage IB	T2	M0	N0
TCGA-18-3416	973	1	83	MALE	Stage IIB	T2	M0	N1
TCGA-18-3417	1097	1	65	MALE	Stage IV	T2	M1	N1
TCGA-18-3419	2811	0	73	MALE	Stage IIB	T2	M0	N1
TCGA-18-3421	2645	0	65	MALE	Stage IB	T2	M0	N0
TCGA-18-4083	188	1	63	MALE	Stage IIB	T2	M0	N1
TCGA-18-4086	85	1	64	MALE	Stage IB	T2	M0	N0
TCGA-18-4721	4694	0	74	MALE	Stage IA	T1	M0	N0
TCGA-18-5592	1519	0	57	MALE	Stage IIB	T3	M0	N0
TCGA-18-5595	827	1	50	MALE	Stage IB	T2	M0	N0
TCGA-21-1070	3636	0	60	FEMALE	Stage IIIA	T3	M0	N0
TCGA-21-1071	1426	1	67	MALE	Stage IB	T2	M0	N0
TCGA-21-1072	3016	0	75	MALE	Stage IB	T2	M0	N0
TCGA-21-1075	2134	0	57	MALE	Stage IIB	T2	M0	N1
TCGA-21-1076	1852	0	54	FEMALE	Stage IB	T2	M0	N0
TCGA-21-1077	1058	1	64	MALE	Stage IIB	T2	M0	N1
TCGA-21-1078	474	1	77	MALE	Stage IB	T2	M0	N0
TCGA-21-1079	965	1	71	MALE	Stage IIIA	T3	M0	N0
TCGA-21-1080	3724	0	66	MALE	Stage IB	T2	M0	N0
TCGA-21-1081	284	1	69	MALE	Stage IIB	T2	M0	N1
TCGA-21-1082	3644	0	61	MALE	Stage IB	T2	M0	N0
TCGA-21-1083	1315	1	75	MALE	Stage IA	T1	M0	N0
TCGA-21-5782	962	1	68	FEMALE	Stage IB	T2	M0	N0
TCGA-21-5783	2680	1	76	MALE	Stage IB	T2	M0	N0
TCGA-21-5784	1268	0	80	FEMALE	Stage IB	T2	M0	N0
TCGA-21-5786	1032	0	64	MALE	Stage IB	T2	M0	N0
TCGA-21-5787	329	1	65	MALE	Stage IIIA	T2	M0	N2
TCGA-21-A5DI	979	0	77	MALE	Stage IA	T1b	M0	N0
TCGA-22-0940	669	1	71	MALE	Stage IIA	T1	M0	N1
TCGA-22-0944	223	1	61	MALE	Stage IB	T2	M0	N0
TCGA-22-1000	454	1	76	MALE	Stage IB	T2	M0	N0
TCGA-22-1002	131	1	69	MALE	Stage IA	T1	M0	N0
TCGA-22-1005	1953	1	63	MALE	Stage IA	T1	M0	N0
TCGA-22-1011	53	1	73	MALE	Stage IB	T2	M0	N0
TCGA-22-1012	429	1	80	FEMALE	Stage IB	T2	M0	N0
TCGA-22-1016	822	1	65	MALE	Stage IB	T2	M0	N0
TCGA-22-1017	1485	1	62	MALE	Stage IA	T1	M0	N0
TCGA-22-4591	623	1	80	MALE	Stage IIIA	T3	M0	N2
TCGA-22-4593	1067	1	77	MALE	Stage IIA	T2b	M0	N0
TCGA-22-4594	1470	1	60	FEMALE	Stage IIIA	T3	M0	N2
TCGA-22-4595	734	1	57	MALE	Stage IIIA	T3	unknow	N2
TCGA-22-4596	17	1	69	FEMALE	Stage IB	T1b	M0	N0
TCGA-22-4599	1161	1	73	FEMALE	Stage IB	T2a	M0	N0
TCGA-22-4601	1057	1	73	FEMALE	Stage IIIA	T4	M0	N0
TCGA-22-4604	399	1	73	MALE	Stage IIA	T2a	M0	N1
TCGA-22-4605	974	1	78	FEMALE	Stage IB	T2	M0	N0
TCGA-22-4607	587	1	75	MALE	Stage IB	T2a	M0	N0
TCGA-22-4609	291	1	81	MALE	Stage IA	T1	M0	N0
TCGA-22-4613	358	1	73	FEMALE	Stage IA	T1b	M0	N0
TCGA-22-5471	1845	0	75	MALE	Stage IB	T2	M0	N0
TCGA-22-5472	1975	1	67	MALE	Stage IB	T2a	M0	N0
TCGA-22-5473	1933	1	78	MALE	unknow	T3	M0	N0
TCGA-22-5474	445	1	74	MALE	Stage IB	T2a	M0	N0
TCGA-22-5477	1346	1	65	MALE	Stage IA	T1	M0	N0
TCGA-22-5478	24	1	79	MALE	Stage IB	T2a	M0	N0
TCGA-22-5479	2625	1	64	MALE	Stage IB	T2	M0	N0
TCGA-22-5480	2170	1	66	FEMALE	Stage IA	T1b	M0	N0
TCGA-22-5481	2409	1	72	FEMALE	Stage IIB	T2	M0	N1
TCGA-22-5482	357	1	81	MALE	Stage IB	T2a	M0	N0
TCGA-22-5483	573	1	74	MALE	Stage IIA	T1a	M0	N1
TCGA-22-5485	916	1	58	FEMALE	Stage IA	T1a	M0	N0
TCGA-22-5489	1912	1	64	MALE	Stage IA	T1b	M0	N0
TCGA-22-5491	1713	1	74	MALE	Stage IA	T1a	M0	N0
TCGA-22-5492	506	1	73	FEMALE	Stage IIIA	T2a	M0	N2
TCGA-22-A5C4	671	0	70	MALE	Stage IIA	T2b	M0	N0
TCGA-33-4532	3924	1	68	MALE	Stage IB	T2	M0	N0
TCGA-33-4533	4068	0	76	FEMALE	Stage IB	T2	M0	N0
TCGA-33-4538	2979	1	66	MALE	Stage IIIA	T2	M0	N2
TCGA-33-4547	2419	0	68	MALE	Stage IB	T2	M0	N0
TCGA-33-4566	5287	1	40	MALE	Stage IB	T2	M0	N0
TCGA-33-4582	3149	1	55	MALE	Stage IA	T1	M0	N0
TCGA-33-4583	4601	1	73	MALE	Stage IA	T1	M0	N0
TCGA-33-4586	428	1	57	MALE	Stage IIIA	T2	M0	N2
TCGA-33-4587	1656	1	63	FEMALE	Stage IB	T2	MX	N0
TCGA-33-4589	47	1	62	FEMALE	Stage IIB	T2	M0	N1
TCGA-33-6737	601	1	71	MALE	Stage IIIA	T2	M0	N2
TCGA-33-6738	1927	0	80	MALE	Stage IIIA	T1	MX	N2
TCGA-33-A4WN	143	1	60	MALE	Stage IB	T2a	MX	N0
TCGA-33-A5GW	9	0	67	MALE	Stage IIA	T1a	MX	N1
TCGA-33-AAS8	1114	1	59	FEMALE	Stage IA	T1	MX	N0
TCGA-33-AASB	211	1	66	MALE	Stage IB	T2	MX	N0
TCGA-33-AASD	2249	1	83	MALE	Stage IA	T1	MX	N0
TCGA-33-AASI	1344	1	65	FEMALE	Stage IIB	T2	MX	N1
TCGA-33-AASJ	3600	1	60	MALE	Stage IB	T2	MX	N0
TCGA-33-AASL	826	1	57	FEMALE	Stage IA	T1	MX	N0
TCGA-34-2596	80	1	70	MALE	Stage IIB	T2	M0	N1
TCGA-34-2600	1874	1	76	FEMALE	Stage IA	T1	M0	N0
TCGA-34-2608	1000	1	84	MALE	Stage IB	T2	M0	N0
TCGA-34-5231	1984	1	72	MALE	Stage IA	T1	M0	N0
TCGA-34-5232	2471	0	75	FEMALE	Stage IIA	T1	M0	N1
TCGA-34-5234	2271	0	71	FEMALE	Stage IA	T1	M0	N0
TCGA-34-5236	276	1	60	MALE	Stage IIB	T3	M0	N0
TCGA-34-5239	1834	0	75	MALE	Stage IIIA	T4	M0	N0
TCGA-34-5240	1541	0	73	FEMALE	Stage IIB	T2	M0	N1
TCGA-34-5241	515	1	79	MALE	Stage IB	T2	M0	N0
TCGA-34-5927	1361	0	70	FEMALE	Stage IA	T1	M0	N0
TCGA-34-5928	1196	0	83	FEMALE	Stage IIB	T2	M0	N1
TCGA-34-5929	151	1	78	FEMALE	Stage IB	T2	M0	N0
TCGA-34-7107	34	1	70	MALE	Stage II	T2a	M0	N0
TCGA-34-8454	1180	0	62	FEMALE	Stage IIIA	T3	M0	N1
TCGA-34-8455	123	1	67	MALE	Stage IV	T4	M1a	N0
TCGA-34-8456	804	0	71	FEMALE	Stage IIA	T2a	M0	N1
TCGA-34-A5IX	1031	0	80	MALE	Stage IIB	T3	M0	N0
TCGA-37-3783	122	0	51	MALE	Stage IIIA	T3	M0	N2
TCGA-37-3789	13	0	65	MALE	Stage IB	T2	unknow	N0
TCGA-37-3792	12	0	69	MALE	Stage IB	T2	M0	N0
TCGA-37-4129	242	0	52	FEMALE	Stage IA	T1b	M0	N0
TCGA-37-4130	247	0	56	MALE	Stage IA	T1b	M0	N0
TCGA-37-4132	227	0	61	FEMALE	Stage IV	T2	M1	N0
TCGA-37-4133	238	0	63	MALE	Stage IIIA	T4	M0	N0
TCGA-37-4135	207	0	68	MALE	Stage IB	T2a	M0	N0
TCGA-37-4141	12	0	65	FEMALE	Stage IA	T1b	M0	N0
TCGA-37-5819	103	0	64	MALE	Stage IIIA	T2	M0	N2
TCGA-37-A5EL	1143	1	53	MALE	Stage IIB	T3	M0	N0
TCGA-37-A5EM	867	0	49	MALE	Stage II	T2	M0	N0
TCGA-37-A5EN	660	0	59	MALE	Stage IIIB	T4	M0	N2
TCGA-39-5011	4053	0	70	FEMALE	Stage IA	T1b	M0	N0
TCGA-39-5016	3850	0	44	MALE	Stage IIA	T2a	M0	N1
TCGA-39-5019	3387	0	70	MALE	Stage IB	T2a	M0	N0
TCGA-39-5021	2086	1	70	MALE	Stage IB	T2a	M0	N0
TCGA-39-5022	1679	1	76	MALE	Stage IB	T2a	M0	N0
TCGA-39-5024	2510	0	65	FEMALE	Stage IIIA	T2a	M0	N2
TCGA-39-5027	3108	0	73	MALE	Stage IB	T2a	M0	N0
TCGA-39-5028	52	1	75	MALE	Stage IIIA	T4	M0	N1
TCGA-39-5029	740	1	67	MALE	Stage IIIA	T1b	M0	N2
TCGA-39-5030	59	1	81	FEMALE	Stage IIIA	T2a	M0	N2
TCGA-39-5031	1841	1	76	FEMALE	Stage IA	T1a	M0	N0
TCGA-39-5034	1107	1	73	FEMALE	Stage IIB	T3	M0	N0
TCGA-39-5035	2080	0	72	FEMALE	Stage IA	T1b	M0	N0
TCGA-39-5036	2165	0	73	MALE	Stage IB	T2	M0	N0
TCGA-39-5037	1690	0	65	MALE	Stage IIA	T1b	M0	N1
TCGA-39-5039	544	1	76	MALE	Stage IIA	T2b	M0	N0
TCGA-39-5040	519	1	59	MALE	Stage IIIA	T2a	M0	N2
TCGA-43-2576	1223	0	62	FEMALE	Stage IIIA	T2	M0	N2
TCGA-43-2578	684	1	59	FEMALE	Stage IA	T1	M0	N0
TCGA-43-2581	1176	0	47	FEMALE	Stage IIIA	T3	M0	N1
TCGA-43-3394	1190	1	52	MALE	Stage IB	T2a	M0	N0
TCGA-43-3920	1007	0	71	MALE	Stage IB	T2	M0	N0
TCGA-43-5668	559	1	78	MALE	Stage IIA	T1b	M0	N1
TCGA-43-5670	849	0	70	MALE	Stage IIA	T2b	M0	N0
TCGA-43-6143	699	0	70	MALE	Stage IB	T2	M0	N0
TCGA-43-6647	757	0	69	FEMALE	Stage IIB	T2b	MX	N1
TCGA-43-6770	653	0	59	FEMALE	Stage IB	T2a	MX	N0
TCGA-43-6771	166	1	85	MALE	Stage IB	T2	MX	N0
TCGA-43-6773	116	1	76	MALE	Stage IIB	T2	MX	N1
TCGA-43-7656	596	0	71	MALE	Stage IA	T1b	MX	N0
TCGA-43-7657	236	0	68	FEMALE	Stage IA	T1	MX	N0
TCGA-43-7658	2378	1	75	FEMALE	Stage IA	T1	M0	N0
TCGA-43-8115	407	0	72	FEMALE	Stage IIA	T2a	MX	N1
TCGA-43-8116	358	0	73	MALE	Stage IA	T1b	M0	N0
TCGA-43-8118	89	1	55	FEMALE	Stage IA	T1b	M0	N0
TCGA-43-A474	353	0	66	MALE	Stage IIA	T2b	M0	N0
TCGA-43-A475	296	0	67	FEMALE	Stage IIB	T3	M0	N0
TCGA-43-A56U	432	0	76	FEMALE	Stage IA	T1b	MX	N0
TCGA-43-A56V	366	0	61	MALE	Stage IIIA	T2a	M0	N2
TCGA-46-3765	405	0	59	FEMALE	Stage IA	T1	M0	N0
TCGA-46-3766	370	0	62	FEMALE	Stage IA	T1	M0	N0
TCGA-46-3767	396	0	76	MALE	Stage IA	T1a	M0	N0
TCGA-46-3768	299	1	58	MALE	Stage IIIA	T3	M0	N1
TCGA-46-3769	135	0	57	MALE	unknow	T4	M0	N0
TCGA-46-6025	324	0	71	MALE	Stage IIB	T2b	M0	N1
TCGA-46-6026	423	0	81	MALE	Stage IIB	T2a	M0	N1
TCGA-51-4079	12	1	73	FEMALE	Stage IB	T2	unknow	N0
TCGA-51-4080	12	1	65	MALE	Stage IIIB	T4	unknow	N1
TCGA-51-4081	911	0	55	MALE	Stage IIB	T2a	M0	N1
TCGA-51-6867	1856	1	72	FEMALE	Stage I	T1	M0	N0
TCGA-52-7622	862	0	62	FEMALE	Stage IA	T1a	M0	N0
TCGA-52-7809	166	1	74	MALE	Stage IB	T2	M0	N0
TCGA-52-7810	923	0	60	FEMALE	Stage IIB	T3	M0	N0
TCGA-52-7811	266	1	67	MALE	Stage IB	T2	M0	N0
TCGA-52-7812	835	1	68	MALE	unknow	T2	M0	N2
TCGA-56-1622	881	1	58	MALE	Stage IB	T2	M0	N0
TCGA-56-5897	378	0	74	MALE	Stage IA	T1b	MX	N0
TCGA-56-5898	555	0	69	MALE	Stage IA	T1b	M0	N0
TCGA-56-6545	666	0	77	FEMALE	Stage IB	T2a	M0	N0
TCGA-56-6546		0	67	MALE	Stage IIA	T2b	MX	N0
TCGA-56-7221	608	0	79	MALE	Stage IB	T2	M0	N0
TCGA-56-7222	562	1	60	MALE	Stage IB	T2a	M0	N0
TCGA-56-7223	442	1	66	MALE	Stage IIIA	T3	MX	N1
TCGA-56-7579	951	1	61	MALE	Stage IIIA	T3	M0	N1
TCGA-56-7580	925	0	84	MALE	Stage IB	T2a	M0	N0
TCGA-56-7582	601	0	83	MALE	Stage IB	T2a	M0	N0
TCGA-56-7730	198	1	73	MALE	Stage IIA	T2b	M0	N0
TCGA-56-7731	3	1	66	FEMALE	Stage IB	T2a	MX	N0
TCGA-56-7822	532	1	75	MALE	Stage IIB	T2b	M0	N1
TCGA-56-7823	1011	0	58	FEMALE	Stage IIA	T1b	M0	N1
TCGA-56-8082	455	0	80	FEMALE	Stage IIA	T2b	MX	N0
TCGA-56-8083	150	0	56	MALE	Stage IB	T2a	MX	N0
TCGA-56-8201	397	1	74	MALE	Stage IIB	T3	MX	N0
TCGA-56-8304	106	0	73	FEMALE	Stage IA	T1b	MX	N0
TCGA-56-8305	105	0	72	MALE	Stage IB	T2a	M0	N0
TCGA-56-8307	818	0	55	FEMALE	Stage IIB	T3	M0	N0
TCGA-56-8308	517	0	79	MALE	Stage IIB	T3	MX	N0
TCGA-56-8309	428	0	66	MALE	Stage IA	T1b	MX	N0
TCGA-56-8503	41	0	76	FEMALE	Stage IIB	T3	M0	N0
TCGA-56-8504	510	0	74	MALE	Stage IB	T2a	MX	N0
TCGA-56-8622	55	0	68	MALE	Stage IB	T2a	M0	N0
TCGA-56-8623	692	1	71	MALE	Stage IB	T2a	MX	N0
TCGA-56-8624	420	0	84	MALE	Stage IIB	T3	MX	N0
TCGA-56-8625	315	1	66	FEMALE	Stage IIIA	T3	MX	N1
TCGA-56-8626	302	1	59	MALE	Stage IA	T1a	MX	N0
TCGA-56-8628	616	0	78	MALE	Stage IA	T1b	MX	N0
TCGA-56-8629	481	0	63	MALE	Stage IIA	T2b	MX	N0
TCGA-56-A49D	637	0	67	MALE	Stage IIIA	T2a	MX	N2
TCGA-56-A4BW	585	0	55	MALE	Stage IIA	T2a	M0	N1
TCGA-56-A4BX	405	0	70	MALE	Stage IIA	T2b	MX	N0
TCGA-56-A4BY	543	1	66	MALE	Stage IB	T2a	MX	N0
TCGA-56-A4ZJ	640	0	75	FEMALE	Stage IA	T1a	M0	N0
TCGA-56-A4ZK	570	0	76	FEMALE	Stage IB	T2	M0	N0
TCGA-56-A5DR	4	0	81	MALE	Stage IA	T1a	MX	N0
TCGA-56-A5DS	8	0	72	FEMALE	Stage IB	T2a	MX	N0
TCGA-56-A62T	440	0	78	MALE	Stage IIA	T2b	MX	N0
TCGA-58-8386	1	1	75	MALE	Stage IV	T3	M1	NX
TCGA-58-8387	403	1	60	MALE	Stage IIA	T2b	M0	N0
TCGA-58-8388	412	1	60	MALE	Stage IB	T2a	M0	N0
TCGA-58-8390	911	0	70	MALE	Stage IIA	T2b	M0	N0
TCGA-58-8391	2167	0	57	FEMALE	Stage IIIA	T2	M0	N2
TCGA-58-8392	501	1	70	MALE	Stage IB	T2a	M0	N0
TCGA-58-8393	1058	0	68	FEMALE	Stage IB	T2a	M0	N0
TCGA-58-A46J	2589	0	64	MALE	Stage IIB	T2	M0	N1
TCGA-58-A46K	1045	1	59	MALE	Stage IIIA	T2	M0	N2
TCGA-58-A46L	1723	0	73	MALE	Stage IIIA	T2	M0	N2
TCGA-58-A46M	1072	0	61	MALE	Stage IIB	T2b	M0	N1
TCGA-58-A46N	910	0	52	MALE	Stage IB	T2a	M0	N0
TCGA-60-2695	642	0	74	FEMALE	Stage IB	T2	M0	N0
TCGA-60-2696	109	1	76	FEMALE	Stage IIA	T2	M0	N0
TCGA-60-2697	372	1	41	MALE	Stage IIA	T2	M0	N2
TCGA-60-2698	311	1	62	MALE	Stage IIB	T2	M0	N1
TCGA-60-2703	2945	1	73	MALE	Stage IIB	T2	M0	N1
TCGA-60-2704	1154	1	73	MALE	Stage IIB	T2	M0	N1
TCGA-60-2706	2820	0	58	MALE	Stage IA	T1	M0	N0
TCGA-60-2707	667	1	70	MALE	Stage IB	T2	M0	N0
TCGA-60-2708	2447	0	64	FEMALE	Stage IIB	T2	M0	N1
TCGA-60-2709	1505	0	69	MALE	Stage IB	T2	MX	N0
TCGA-60-2710	2024	0	67	FEMALE	Stage IIA	T1	M0	N1
TCGA-60-2711	1260	0	64	FEMALE	Stage IB	T2	M0	N0
TCGA-60-2712	274	1	79	FEMALE	Stage IIB	T2	M0	N1
TCGA-60-2713	1731	0	64	MALE	Stage IB	T2	M0	N0
TCGA-60-2714	1531	0	66	FEMALE	Stage IIB	T2	M0	N1
TCGA-60-2715	1075	1	51	MALE	Stage IA	T1	M0	N0
TCGA-60-2716	1475	0	39	MALE	Stage IIB	T2	M0	N1
TCGA-60-2719	1297	0	83	FEMALE	Stage IB	T1	M0	N0
TCGA-60-2720	97	0	60	FEMALE	Stage IB	T2	M0	N0
TCGA-60-2721	983	0	73	MALE	Stage IB	T2	M0	N0
TCGA-60-2722	908	0	66	MALE	Stage IIB	T2	M0	N1
TCGA-60-2723	1092	0	74	FEMALE	Stage IB	T2	M0	N0
TCGA-60-2724	717	0	47	MALE	Stage IIIA	T3	M0	N1
TCGA-60-2725	816	0	74	MALE	Stage IB	T2	M0	N0
TCGA-60-2726	358	1	56	MALE	Stage IIA	T2	M0	N1
TCGA-63-5128		1	unknow	MALE	Stage IB	T2	M0	N0
TCGA-63-5131		1	unknow	MALE	Stage IIB	T2	M0	N1
TCGA-63-6202	1602	0	unknow	MALE	Stage IIA	T2	M0	N0
TCGA-63-7020	2133	0	unknow	MALE	Stage IA	T1	M0	N0
TCGA-63-7021	2142	0	unknow	MALE	Stage IA	T1	M0	N0
TCGA-63-7022	2073	0	unknow	FEMALE	Stage IA	T1	M0	N0
TCGA-63-7023	1682	0	unknow	MALE	Stage IIA	T1	M0	N1
TCGA-63-A5M9	0	0	unknow	FEMALE	Stage IIB	T2	M0	N1
TCGA-63-A5MB	3123	0	62	MALE	Stage IB	T2	M0	N0
TCGA-63-A5MG	2148	0	68	MALE	Stage IB	T2	M0	N0
TCGA-63-A5MH	2026	0	68	MALE	Stage IA	T1	M0	N0
TCGA-63-A5MI	1784	0	65	MALE	Stage IIIA	T2	M0	N2
TCGA-63-A5MJ	1824	0	54	MALE	Stage IIB	T2	M0	N1
TCGA-63-A5ML	1386	0	68	MALE	Stage IB	T2	M0	N0
TCGA-63-A5MM	456	1	69	FEMALE	Stage IIB	T2	M0	N1
TCGA-63-A5MN	345	1	78	FEMALE	Stage IIB	T3	M0	N0
TCGA-63-A5MP	769	0	56	MALE	Stage IIB	T2	M0	N1
TCGA-63-A5MR	2716	0	70	FEMALE	Stage IB	T2	M0	N0
TCGA-63-A5MS	2381	0	78	MALE	Stage IB	T2	M0	N0
TCGA-63-A5MT	498	0	74	MALE	Stage IIB	T3	M0	N0
TCGA-63-A5MU		1	48	MALE	Stage IIB	T2b	M0	N1
TCGA-63-A5MV	1100	0	69	MALE	Stage IIA	T2b	M0	N0
TCGA-63-A5MW	1639	0	76	MALE	Stage IB	T2	M0	N0
TCGA-63-A5MY	1052	0	63	MALE	Stage IA	T1b	M0	N0
TCGA-66-2727	516	1	55	FEMALE	Stage IB	T2	M0	N0
TCGA-66-2734	1311	0	62	FEMALE	Stage IB	T2	M0	N0
TCGA-66-2737	61	0	72	MALE	Stage IIB	T2	M0	N1
TCGA-66-2742	641	0	70	MALE	Stage IV	T2	M1	N1
TCGA-66-2744	30	0	71	MALE	Stage IIB	T2	M0	N1
TCGA-66-2753	31	0	69	MALE	Stage IB	T2	M0	N0
TCGA-66-2754	61	0	67	MALE	Stage IIIA	T2	M0	N2
TCGA-66-2755	28	0	63	MALE	Stage IB	T2	M0	N0
TCGA-66-2756	30	0	68	MALE	Stage IIIB	T4	M0	N0
TCGA-66-2757	1338	1	65	FEMALE	Stage IA	T1	M0	N0
TCGA-66-2758	639	0	71	MALE	Stage IB	T2	M0	N0
TCGA-66-2759	762	0	66	MALE	Stage IIIA	T2	M0	N2
TCGA-66-2763	30	0	63	FEMALE	Stage IB	T2	M0	N0
TCGA-66-2765	61	0	64	MALE	Stage IB	T2	M0	N0
TCGA-66-2766	31	0	54	MALE	Stage IIIA	T2	M0	N2
TCGA-66-2767	61	0	62	MALE	Stage IIIB	T2	M0	N3
TCGA-66-2768	61	0	57	MALE	Stage IIB	T2	M0	N1
TCGA-66-2769	215	1	75	MALE	Stage IIIB	T4	M0	N0
TCGA-66-2770	700	0	79	MALE	Stage IB	T2	M0	N0
TCGA-66-2771	578	0	60	MALE	Stage IIB	T2	M0	N1
TCGA-66-2773	92	1	69	MALE	Stage IB	T2	M0	N0
TCGA-66-2777	61	0	71	MALE	Stage IB	T2	M0	N0
TCGA-66-2778	578	0	68	FEMALE	Stage IIIB	T2	M0	N3
TCGA-66-2780	366	1	65	MALE	Stage IB	T2	M0	N0
TCGA-66-2781	121	0	67	MALE	Stage IB	T2	M0	N0
TCGA-66-2782	365	1	71	MALE	Stage IIB	T3	M0	N0
TCGA-66-2783	759	0	67	MALE	Stage IIIB	T2	M0	N3
TCGA-66-2785	60	0	65	MALE	Stage IB	T2	M0	N0
TCGA-66-2786	790	0	68	FEMALE	Stage IA	T1	M0	N0
TCGA-66-2787	1217	0	57	MALE	Stage IA	T1	M0	N0
TCGA-66-2788	699	0	56	MALE	Stage IB	T2	M0	N0
TCGA-66-2789	123	1	73	MALE	Stage IIIB	T1	M0	N3
TCGA-66-2790	699	0	72	MALE	Stage IIB	T2	M0	N1
TCGA-66-2791	153	1	66	MALE	Stage IIIB	T2	M0	N3
TCGA-66-2792	913	0	58	MALE	Stage IIB	T2	M0	N1
TCGA-66-2793	306	1	68	MALE	Stage IIIB	T4	M0	N1
TCGA-66-2794	1645	0	64	MALE	Stage IIIB	T4	M0	N2
TCGA-66-2795	122	0	68	MALE	Stage IIIB	T4	M0	N1
TCGA-66-2800	1492	0	70	MALE	Stage IIIB	T4	M0	N0
TCGA-68-7755	83	0	60	FEMALE	Stage IIA	T1b	M0	N1
TCGA-68-7756	202	0	84	MALE	Stage IIIA	T4	MX	N1
TCGA-68-7757	211	0	74	MALE	Stage IA	T1b	MX	N0
TCGA-68-8250	244	0	66	MALE	Stage IA	T1a	MX	N0
TCGA-68-8251	406	0	78	MALE	Stage IB	T2a	M0	N0
TCGA-68-A59I	492	0	73	FEMALE	Stage IIIA	T3	M0	N1
TCGA-68-A59J	448	0	74	FEMALE	Stage IB	T2a	MX	N0
TCGA-6A-AB49		1	73	FEMALE	Stage IB	T2	MX	N0
TCGA-70-6722	367	0	47	MALE	Stage IIIA	T3	M0	N1
TCGA-70-6723	375	0	65	MALE	Stage IIA	T3	M0	N0
TCGA-77-6842	899	1	79	MALE	Stage IIB	T2	M0	N1
TCGA-77-6843	2224	1	74	MALE	Stage IIA	T1	M0	N1
TCGA-77-6844	2284	1	74	MALE	Stage IIIA	T3	M0	N1
TCGA-77-6845	708	1	69	MALE	Stage IIB	T3	M0	N0
TCGA-77-7138	340	1	67	MALE	Stage IB	T2	M0	N0
TCGA-77-7139	4261	0	56	MALE	Stage IIB	T2	M0	N1
TCGA-77-7140	632	1	69	FEMALE	Stage IIB	T2	M0	N1
TCGA-77-7141	15	0	64	MALE	Stage IB	T2	M0	N0
TCGA-77-7142	2227	0	59	FEMALE	Stage IB	T2	M0	N0
TCGA-77-7335	2133	1	62	FEMALE	Stage IIIB	T4	M0	N2
TCGA-77-7337	3253	1	65	MALE	Stage IIB	T2	M0	N1
TCGA-77-7338	5	1	64	MALE	Stage IB	T2	M0	N0
TCGA-77-7463	1423	1	75	MALE	Stage IB	T2	M0	N0
TCGA-77-7465	990	0	58	MALE	Stage IIA	T2a	M0	N1
TCGA-77-8007	198	1	68	MALE	Stage IIB	T2	M0	N1
TCGA-77-8008	2639	1	68	MALE	Stage IB	T2	M0	N0
TCGA-77-8009	1695	1	68	MALE	Stage IIB	T2	M0	N1
TCGA-77-8128	1150	1	60	MALE	Stage IIIA	T2	M0	N2
TCGA-77-8130	4765	0	69	MALE	Stage IIB	T2	M0	N1
TCGA-77-8131	383	1	72	MALE	Stage IB	T2	M0	NX
TCGA-77-8133	1640	1	74	MALE	Stage IIA	T1	M0	N1
TCGA-77-8136	1189	1	74	FEMALE	Stage IIB	T2	M0	N1
TCGA-77-8138	539	1	74	MALE	Stage IB	T2	M0	N0
TCGA-77-8139	3166	0	72	MALE	Stage IIB	T3	M0	N0
TCGA-77-8140	351	1	66	FEMALE	Stage IIB	T2	M0	N1
TCGA-77-8143	803	1	76	MALE	Stage IIIA	T2	M0	N2
TCGA-77-8144	833	0	70	MALE	Stage IB	T2	M0	N0
TCGA-77-8145	212	1	73	MALE	Stage IIIB	T4	M0	N1
TCGA-77-8146	3189	0	72	MALE	Stage IA	T1	M0	N0
TCGA-77-8148	2023	0	68	MALE	Stage IIIA	T3	M0	N1
TCGA-77-8150	1655	1	64	MALE	Stage IIIA	T3	M0	N1
TCGA-77-8153	1992	0	77	FEMALE	Stage IB	T2	M0	N0
TCGA-77-8154	1841	0	67	MALE	Stage IA	T1	M0	N0
TCGA-77-8156	1106	0	60	MALE	Stage IB	T2a	M0	N0
TCGA-77-A5FZ	3838	1	64	MALE	Stage IIIB	T4	M0	N0
TCGA-77-A5G1	4026	0	75	MALE	Stage IIIA	T3	M0	N1
TCGA-77-A5G3	4570	0	63	MALE	Stage IIB	T2	M0	N1
TCGA-77-A5G6	678	1	66	MALE	Stage IIIA	T2	M0	N2
TCGA-77-A5G7	180	1	63	MALE	Stage IA	T1	M0	N0
TCGA-77-A5G8	1884	0	70	MALE	Stage IIB	T3	M0	N0
TCGA-77-A5GA	1280	0	76	MALE	Stage IB	T2a	M0	N0
TCGA-77-A5GB	0	1	90	MALE	Stage IB	T2a	M0	NX
TCGA-77-A5GF	840	1	70	MALE	Stage IIA	T2a	M0	N1
TCGA-77-A5GH	1182	0	81	MALE	Stage IB	T2a	M0	N0
TCGA-79-5596		0	unknow	MALE	Stage IIIA	T3	M0	N1
TCGA-85-6175	294	1	63	FEMALE	Stage IIB	T3	M0	N0
TCGA-85-6560	1259	0	59	MALE	Stage IIA	T1b	M0	N1
TCGA-85-6561	1224	0	66	MALE	Stage IB	T2a	M0	NX
TCGA-85-6798	195	1	57	MALE	Stage IIIA	T3	M0	N1
TCGA-85-7696	1111	0	64	MALE	Stage IA	T1	M0	N0
TCGA-85-7697	1063	0	49	MALE	Stage IIB	T3	M0	N0
TCGA-85-7698	952	0	48	MALE	Stage IA	T1b	M0	N0
TCGA-85-7699	1001	1	73	MALE	Stage IIIA	T4	M0	N0
TCGA-85-7710	42	0	59	FEMALE	Stage IA	T1b	M0	N0
TCGA-85-7843	35	0	50	MALE	Stage IIA	T2a	M0	N1
TCGA-85-7844	911	0	71	MALE	Stage IB	T2a	M0	N0
TCGA-85-7950	576	0	46	MALE	Stage IB	T2a	M0	N0
TCGA-85-8048	765	0	62	MALE	Stage IA	T1	M0	N0
TCGA-85-8049	579	0	57	MALE	Stage IB	T2a	M0	N0
TCGA-85-8052	734	0	53	MALE	Stage IIB	T3	M0	N0
TCGA-85-8070	960	0	71	MALE	Stage IB	T2	M0	N0
TCGA-85-8071	815	0	52	MALE	Stage IIA	T1a	M0	N1
TCGA-85-8072	932	0	60	MALE	Stage IA	T1a	M0	N0
TCGA-85-8276	1050	0	62	MALE	Stage IIA	T1b	M0	N1
TCGA-85-8277	307	1	70	MALE	Stage IIIA	T3	M0	N1
TCGA-85-8287	23	1	72	MALE	Stage IA	T1b	M0	N0
TCGA-85-8288	402	1	70	MALE	Stage IIA	T1b	M0	N1
TCGA-85-8350	683	0	61	MALE	Stage IA	T1b	M0	N0
TCGA-85-8351	510	0	72	MALE	Stage IIA	T2a	M0	N1
TCGA-85-8352	161	1	67	MALE	Stage IIIA	T3	M0	N1
TCGA-85-8353	94	1	72	MALE	Stage IIIA	T3	M0	N1
TCGA-85-8354	995	0	53	MALE	Stage IB	T2a	M0	N0
TCGA-85-8355	61	0	63	MALE	Stage IA	T1a	M0	N0
TCGA-85-8479	468	0	66	MALE	Stage IA	T1a	M0	N0
TCGA-85-8481	236	1	70	MALE	Stage IIB	T3	M0	N0
TCGA-85-8580	1113	0	52	FEMALE	Stage IB	T2a	M0	N0
TCGA-85-8582	1160	0	49	MALE	Stage IA	T1a	M0	N0
TCGA-85-8584	383	1	71	MALE	Stage IIA	T2a	M0	N1
TCGA-85-8664	550	1	73	MALE	Stage IIB	T2b	M0	N1
TCGA-85-8666	687	1	65	MALE	Stage IB	T2a	M0	N0
TCGA-85-A4CL	921	1	65	MALE	Stage IA	T1b	M0	N0
TCGA-85-A4CN	1038	0	56	FEMALE	Stage IIB	T2b	M0	N1
TCGA-85-A4JB	942	0	74	MALE	Stage IIB	T3	M0	N0
TCGA-85-A4JC	604	1	84	MALE	Stage IIA	T2b	M0	N0
TCGA-85-A4PA	741	0	61	MALE	Stage IB	T2a	M0	N0
TCGA-85-A4QQ	927	1	68	MALE	Stage IB	T2a	M0	N0
TCGA-85-A4QR	600	0	67	MALE	Stage IB	T2a	M0	N0
TCGA-85-A50M	826	1	47	MALE	Stage IIA	T2b	M0	N0
TCGA-85-A50Z	493	0	57	MALE	Stage IIA	T2b	M0	N0
TCGA-85-A510	482	0	74	FEMALE	Stage IIB	T2b	M0	N1
TCGA-85-A511	455	1	62	MALE	Stage IIB	T2b	M0	N1
TCGA-85-A512	465	0	46	MALE	Stage IIA	T1b	M0	N1
TCGA-85-A513	910	0	60	FEMALE	Stage IA	T1a	M0	NX
TCGA-85-A53L	377	0	63	MALE	Stage IIA	T2b	M0	N0
TCGA-85-A5B5	111	0	58	MALE	Stage IA	T1b	M0	N0
TCGA-90-6837	758	0	64	MALE	Stage IIB	T3	MX	N0
TCGA-90-7766	289	0	66	FEMALE	Stage IA	T1b	MX	N0
TCGA-90-7767	89	0	56	MALE	Stage IIB	T2b	MX	N1
TCGA-90-7769	358	0	55	MALE	Stage IIB	T2b	MX	N1
TCGA-90-7964	428	0	70	MALE	Stage IB	T2a	MX	N0
TCGA-90-A4ED	615	0	69	MALE	Stage IB	T2a	MX	N0
TCGA-90-A4EE	688	0	53	MALE	Stage IIA	T2a	MX	N1
TCGA-90-A59Q	322	1	61	FEMALE	Stage IIA	T2a	MX	N1
TCGA-92-7340	82	0	45	FEMALE	Stage IIA	T2a	MX	N1
TCGA-92-7341	106	0	71	MALE	Stage IB	T2a	MX	N0
TCGA-92-8063	122	0	52	MALE	Stage IIIA	T2b	MX	N2
TCGA-92-8064	160	0	58	MALE	unknow	T2b	MX	N0
TCGA-92-8065	70	0	74	FEMALE	Stage IIB	T3	MX	N0
TCGA-94-7033	640	0	73	MALE	Stage IB	T2	MX	N0
TCGA-94-7557	5	1	73	MALE	Stage IB	T2	M0	N0
TCGA-94-7943	559	0	80	MALE	Stage IA	T1b	MX	NX
TCGA-94-8035	122	0	64	MALE	Stage IIB	T3	MX	N0
TCGA-94-8490	153	0	70	MALE	Stage IIB	T3	M0	N0
TCGA-94-8491	810	0	73	MALE	Stage IIA	T2a	M0	N1
TCGA-94-A4VJ	430	0	71	FEMALE	Stage IA	T1b	M0	N0
TCGA-94-A5I4	491	0	61	MALE	Stage IIA	T2a	MX	N1
TCGA-94-A5I6	538	0	62	MALE	Stage IIB	T3	M0	N0
TCGA-96-7544	2160	1	83	MALE	Stage IIB	T2	MX	N1
TCGA-96-7545	1736	1	73	MALE	Stage IA	T1	MX	N0
TCGA-96-8169	557	0	67	FEMALE	Stage IA	T1a	M0	N0
TCGA-96-8170	531	0	75	FEMALE	Stage IIA	T1a	M0	N1
TCGA-96-A4JK	589	0	65	MALE	Stage IIA	T2a	M0	N1
TCGA-96-A4JL	842	0	78	FEMALE	Stage IIA	T2a	M0	N1
TCGA-98-7454	652	0	73	MALE	Stage IB	T2a	M0	N0
TCGA-98-8020	84	1	56	FEMALE	Stage IIIA	T2	M0	N2
TCGA-98-8021	937	0	75	FEMALE	Stage IA	T1a	M0	N0
TCGA-98-8022	933	1	61	MALE	Stage IA	T1a	M0	N0
TCGA-98-8023	649	0	70	MALE	Stage IIIA	T3	M0	N1
TCGA-98-A538	826	0	67	MALE	Stage IIB	T3	M0	N0
TCGA-98-A539	173	0	63	MALE	Stage IIB	T3	M0	N0
TCGA-98-A53A	552	1	70	MALE	Stage IB	T2a	M0	N0
TCGA-98-A53B	61	1	69	MALE	Stage IB	T2a	M0	N0
TCGA-98-A53C	822	0	77	FEMALE	Stage IA	T1a	M0	N0
TCGA-98-A53D	645	1	68	MALE	Stage IIB	T3	M0	N0
TCGA-98-A53H	618	0	76	FEMALE	Stage IA	T1a	M0	N0
TCGA-98-A53I	565	0	64	MALE	Stage IIA	T2a	M0	N1
TCGA-98-A53J	630	0	77	MALE	Stage IB	T2a	M0	N0
TCGA-J1-A4AH	581	0	70	MALE	Stage IIA	T2b	MX	N0
TCGA-L3-A4E7	392	0	71	MALE	Stage IB	T2a	M0	N0
TCGA-L3-A524	490	1	45	FEMALE	Stage IIB	T3	M0	N0
TCGA-LA-A446	401	0	68	MALE	Stage IA	T1b	MX	N0
TCGA-LA-A7SW	408	1	71	MALE	Stage IIIA	T3	MX	N1
TCGA-MF-A522	360	1	54	MALE	Stage IB	T2a	MX	N0
TCGA-NC-A5HD	2	1	79	MALE	Stage IIB	T3	M0	N0
TCGA-NC-A5HE	2336	0	60	MALE	Stage IIB	T2	M0	N1
TCGA-NC-A5HF	138	1	74	MALE	Stage IIIB	T4	MX	N0
TCGA-NC-A5HG	1963	0	59	MALE	Stage IIIA	T2	M0	N2
TCGA-NC-A5HH	37	0	53	MALE	Stage IA	T1	M0	N0
TCGA-NC-A5HI	1743	0	68	FEMALE	Stage IB	T2	M0	N0
TCGA-NC-A5HJ	418	1	59	MALE	Stage IIB	T3	M0	N0
TCGA-NC-A5HK	128	0	58	FEMALE	Stage IIB	T3	M0	N0
TCGA-NC-A5HL	88	1	73	MALE	Stage IIA	T2b	M0	N0
TCGA-NC-A5HM	1212	0	76	MALE	Stage IB	T2a	M0	N0
TCGA-NC-A5HN	1499	0	77	MALE	Stage IIA	T2a	M0	N1
TCGA-NC-A5HO	1336	0	70	FEMALE	Stage IIIA	T3	M0	N1
TCGA-NC-A5HP	770	1	69	MALE	Stage IV	T2a	M1b	N0
TCGA-NC-A5HQ	448	1	70	MALE	Stage IIIA	T3	M0	N2
TCGA-NC-A5HR	1244	0	75	FEMALE	Stage IIA	T2a	M0	N1
TCGA-NC-A5HT	804	0	69	MALE	Stage IIIA	T3	M0	N1
TCGA-NK-A5CR	2542	0	77	MALE	Stage IB	T2	MX	N0
TCGA-NK-A5CT	1997	0	70	MALE	Stage IA	T1	M0	N0
TCGA-NK-A5CX	111	0	73	MALE	Stage IIA	T2b	MX	N0
TCGA-NK-A5D1	511	0	57	MALE	Stage IIA	T2a	M0	N1
TCGA-NK-A7XE	13	0	66	MALE	Stage IIIB	T4	M0	N2
TCGA-O2-A52N	1006	1	78	MALE	Stage I	T2	MX	N0
TCGA-O2-A52Q	113	1	44	FEMALE	Stage III	T3	MX	N1
TCGA-O2-A52S	387	1	57	FEMALE	Stage III	T4	MX	N2
TCGA-O2-A52V	1335	1	75	FEMALE	Stage II	T3	MX	N0
TCGA-O2-A52W	261	1	63	MALE	Stage I	T2	MX	N0
TCGA-O2-A5IB	340	1	71	FEMALE	Stage III	T3	MX	N1
TCGA-XC-AA0X	6	1	77	FEMALE	Stage IA	T1a	M0	N0
GSE123066
Accession	Title	SampleType	Description	DataProcessing	PlatformRef	ChannelCount	Source	Organism	cell line	treatment
GSM3494550	HCC4006 cells, parental, rep1	RNA	replicate 1	The data were normalised using quantile normalisation with Genepattern's IlluminaExpressionFileCreator	GPL10904	1	HCC4006 cell line	Homo sapiens	HCC4006	parental
GSM3494551	HCC4006 cells, parental, rep2	RNA	replicate 2	The data were normalised using quantile normalisation with Genepattern's IlluminaExpressionFileCreator	GPL10904	1	HCC4006 cell line	Homo sapiens	HCC4006	parental
GSM3494552	HCC4006 cells, parental, rep3	RNA	replicate 3	The data were normalised using quantile normalisation with Genepattern's IlluminaExpressionFileCreator	GPL10904	1	HCC4006 cell line	Homo sapiens	HCC4006	parental
GSM3494553	HCC4006 cells, gefitinib resistant, rep 1	RNA	replicate 1	The data were normalised using quantile normalisation with Genepattern's IlluminaExpressionFileCreator	GPL10904	1	HCC4006 cell line	Homo sapiens	HCC4006	Gefitinib resistant (6 months)
GSM3494554	HCC4006 cells, gefitinib resistant, rep 2	RNA	replicate 2	The data were normalised using quantile normalisation with Genepattern's IlluminaExpressionFileCreator	GPL10904	1	HCC4006 cell line	Homo sapiens	HCC4006	Gefitinib resistant (6 months)
GSM3494555	HCC4006 cells, gefitinib resistant, rep 3	RNA	replicate 3	The data were normalised using quantile normalisation with Genepattern's IlluminaExpressionFileCreator	GPL10904	1	HCC4006 cell line	Homo sapiens	HCC4006	Gefitinib resistant (6 months)
GSM3494556	HCC4006 cells, gefitinib resistant, TGFBR inhibitor treated, rep1	RNA	replicate 1	The data were normalised using quantile normalisation with Genepattern's IlluminaExpressionFileCreator	GPL10904	1	HCC4006 cell line	Homo sapiens	HCC4006	Gefitinib resistant, TGFBR inhibitor treated (6 months)
GSM3494557	HCC4006 cells, gefitinib resistant, TGFBR inhibitor treated, rep2	RNA	replicate 2	The data were normalised using quantile normalisation with Genepattern's IlluminaExpressionFileCreator	GPL10904	1	HCC4006 cell line	Homo sapiens	HCC4006	Gefitinib resistant, TGFBR inhibitor treated (6 months)
GSM3494558	HCC4006 cells, gefitinib resistant, TGFBR inhibitor treated, rep3	RNA	replicate 3	The data were normalised using quantile normalisation with Genepattern's IlluminaExpressionFileCreator	GPL10904	1	HCC4006 cell line	Homo sapiens	HCC4006	Gefitinib resistant, TGFBR inhibitor treated (6 months)
