# Supplementary material for: The Underlying Mechanism Involved in Gefitinib Resistance and Corresponding Experiment Validation in Lung Cancer
Source: Mediators Inflamm. 2023 May 9;2023:9658912. doi: 10.1155/2023/9658912 (PMC10188267; doi:10.1155/2023/9658912)
Supplement: Supplementary 2 — Supplemental Table 2: all the results of GO analysis of the genes contributing to gefitinib resistance. [file 9658912.f2.txt]

Supplementary Table 2: GO functional annotations.
ONTOLOGY	ID	Description	GeneRatio	BgRatio	pvalue	p.adjust	qvalue	geneID	Count
BP	GO:0030198	extracellular matrix organization	44/616	395/18866	1.17E-12	3.10E-09	2.50E-09	COL8A1/SERPINE1/GREM1/FSCN1/COL1A2/CAV1/LOX/NTNG1/LUM/MMP7/FBLN2/LAMA4/SPARC/SPOCK2/FBN2/CRISPLD2/ITGA2/GPM6B/SOX9/HAS3/COL4A5/OLFML2A/LCP1/FMOD/POSTN/ITGAV/COL11A1/ADAM19/COL12A1/COL5A2/COL7A1/ADAMTS1/LOXL1/ETS1/ITGA5/COL17A1/NPNT/CDH1/SLC2A10/DDR1/ABL1/F11R/COL5A1/COL18A1	44
BP	GO:0043062	extracellular structure organization	44/616	396/18866	1.28E-12	3.10E-09	2.50E-09	COL8A1/SERPINE1/GREM1/FSCN1/COL1A2/CAV1/LOX/NTNG1/LUM/MMP7/FBLN2/LAMA4/SPARC/SPOCK2/FBN2/CRISPLD2/ITGA2/GPM6B/SOX9/HAS3/COL4A5/OLFML2A/LCP1/FMOD/POSTN/ITGAV/COL11A1/ADAM19/COL12A1/COL5A2/COL7A1/ADAMTS1/LOXL1/ETS1/ITGA5/COL17A1/NPNT/CDH1/SLC2A10/DDR1/ABL1/F11R/COL5A1/COL18A1	44
BP	GO:0045785	positive regulation of cell adhesion	45/616	428/18866	4.83E-12	7.78E-09	6.29E-09	COL8A1/THY1/AGR2/CAV1/FBLN2/IL7R/SPOCK2/CDK6/FOXA1/CD70/ITGA2/FSTL3/ANK3/CEACAM6/CX3CL1/CXCL12/BMP7/VTCN1/ITGAV/TSC1/SYK/ADAM19/CD55/RUNX3/NEDD9/LGALS9/FOXA2/PPM1F/FUT3/CITED2/ETS1/SKAP1/TGM2/ITGA5/TPM1/NPNT/SIRPA/ABL1/PYCARD/F11R/LGALS1/ZMIZ1/JUP/IRAK1/SOX2	45
BP	GO:0031589	cell-substrate adhesion	39/616	359/18866	5.00E-11	6.04E-08	4.88E-08	COL8A1/SERPINE1/GREM1/APOD/THY1/AGR2/NTNG1/FBLN2/ID1/SPOCK2/CDK6/TACSTD2/RAC2/ITGA2/GPM6B/CEACAM6/CX3CL1/EFNA1/POSTN/ITGAV/TSC1/SPOCK1/MERTK/AXL/GBP1/NEDD9/LIMCH1/PPM1F/SKAP1/SMAD6/ITGA5/COL17A1/NPNT/DDR1/ABL1/LGALS1/ACTN1/JUP/ZYX	39
BP	GO:0034329	cell junction assembly	42/616	434/18866	3.46E-10	3.35E-07	2.71E-07	CLDN11/GREM1/FLNC/APOD/THY1/OXTR/FSCN1/CAV1/CLDN7/FGF13/CLDN10/SPOCK2/CDH2/CDH11/CRB3/RAB17/ITGA2/GPM6B/GJB2/CD9/TSC1/MARVELD3/DNM3/GJA1/MARVELD2/MAP1B/THBS2/PRKCH/LIMCH1/PPM1F/SLITRK6/ITGA5/COL17A1/EEF2K/RAPGEF1/CLDN1/CDH1/ABL1/CLDN3/F11R/ACTN1/JUP	42
BP	GO:0010810	regulation of cell-substrate adhesion	28/616	217/18866	5.75E-10	4.63E-07	3.75E-07	COL8A1/SERPINE1/GREM1/APOD/THY1/AGR2/FBLN2/SPOCK2/CDK6/TACSTD2/RAC2/GPM6B/CEACAM6/CX3CL1/POSTN/TSC1/SPOCK1/GBP1/NEDD9/LIMCH1/PPM1F/SKAP1/ITGA5/NPNT/DDR1/ABL1/LGALS1/JUP	28
BP	GO:0007565	female pregnancy	25/616	196/18866	6.13E-09	3.88E-06	3.13E-06	OXTR/HPGD/MMP7/IGFBP7/CTSB/RXRA/ITGA2/GJB2/PTGS2/GJA1/FOSL1/LGALS9/STC1/ARHGDIB/STC2/ETS1/AKR1B1/PAPPA/PSG9/ITGA5/PSG3/RPL29/DDR1/PSG4/NAMPT	25
BP	GO:0044706	multi-multicellular organism process	27/616	226/18866	6.41E-09	3.88E-06	3.13E-06	OXTR/SERPINE2/HPGD/MMP7/IGFBP7/CTSB/RXRA/ITGA2/PLA2G4C/GJB2/PTGS2/GJA1/FOSL1/LGALS9/STC1/ARHGDIB/STC2/ETS1/AKR1B1/PAPPA/PSG9/ITGA5/PSG3/RPL29/DDR1/PSG4/NAMPT	27
BP	GO:0071559	response to transforming growth factor beta	28/616	258/18866	2.81E-08	1.51E-05	1.22E-05	COL1A2/LRG1/SPRY1/CAV1/HPGD/LOX/ID1/MXRA5/FBN2/DAB2/OVOL2/SOX9/GDF15/JUN/FMOD/POSTN/NKX2-1/RUNX3/SPRED1/CITED2/SMAD6/CLDN1/NPNT/SLC2A10/CGN/F11R/ZMIZ1/ZYX	28
BP	GO:0006970	response to osmotic stress	15/616	85/18866	9.36E-08	4.20E-05	3.40E-05	EFHD1/MYLK/ITGA2/PTGS2/MAP7/MARVELD3/HNMT/MBIP/STK39/KCNMA1/AKR1B1/SLC12A2/MAPK13/CLDN1/TSC22D3	15
BP	GO:0007178	transmembrane receptor protein serine/threonine kinase signaling pathway	33/616	359/18866	9.56E-08	4.20E-05	3.40E-05	GREM1/TMEM100/COL1A2/LRG1/SPRY1/CAV1/HPGD/LOX/ID1/FBN2/DAB2/FSTL3/OVOL2/VIM/GDF15/BMP7/JUN/FMOD/NKX2-1/NBL1/INHBB/SPRED1/FSTL1/CITED2/RGMB/SMAD6/NPNT/SLC2A10/ABL1/CGN/F11R/ZMIZ1/ZYX	33
BP	GO:0061041	regulation of wound healing	20/616	151/18866	1.08E-07	4.34E-05	3.51E-05	SERPINE1/SERPINE2/CAV1/TSPAN8/MYLK/CEACAM1/PLAT/PLA2G4A/F12/CD9/F2RL1/GJA1/SYK/HBEGF/FOXA2/SLC12A2/CLDN1/CLDN3/F11R/SH2B3	20
BP	GO:0022407	regulation of cell-cell adhesion	37/616	439/18866	1.48E-07	5.15E-05	4.16E-05	THY1/SERPINE2/CAV1/IL7R/FOXA1/EPCAM/CD70/CEACAM1/FSTL3/ANK3/CEACAM6/CX3CL1/CXCL12/BMP7/VTCN1/CD9/SYK/ADAM19/CD55/RUNX3/LGALS9/FOXA2/PPM1F/FUT3/CITED2/ETS1/SKAP1/CDH1/SIRPA/ABL1/PYCARD/F11R/LGALS1/ZMIZ1/SH2B3/IRAK1/SOX2	37
BP	GO:0022409	positive regulation of cell-cell adhesion	28/616	279/18866	1.49E-07	5.15E-05	4.16E-05	THY1/CAV1/IL7R/FOXA1/CD70/FSTL3/ANK3/CEACAM6/CX3CL1/BMP7/VTCN1/SYK/ADAM19/CD55/RUNX3/LGALS9/FOXA2/FUT3/CITED2/ETS1/SKAP1/SIRPA/PYCARD/F11R/LGALS1/ZMIZ1/IRAK1/SOX2	28
BP	GO:0051017	actin filament bundle assembly	20/616	157/18866	2.06E-07	6.65E-05	5.37E-05	FSCN1/ID1/TACSTD2/BAIAP2L2/CX3CL1/PDXP/LPAR1/PLS1/LCP1/AIF1L/TSC1/NEDD9/LIMCH1/PPM1F/TPM1/ABL1/F11R/ACTN1/ASAP3/ZYX	20
BP	GO:0042326	negative regulation of phosphorylation	39/616	484/18866	2.20E-07	6.67E-05	5.39E-05	GREM1/THY1/SPRY1/CAV1/DUSP1/DUSP6/FBP1/SPRY4/CEACAM1/LMO3/RGS4/TWIST1/DBNDD1/PRKAG2/EFNA1/BMP7/JUN/CALM1/MARVELD3/F2RL1/NUPR1/TRIB3/GBP1/SPRED1/MBIP/GADD45A/MYC/FOXA2/ITPRIP/PPM1F/SPINK1/SMAD6/RAPGEF1/SIRPA/ABL1/DDIT4/PYCARD/SH2B3/SOCS4	39
BP	GO:0071560	cellular response to transforming growth factor beta stimulus	26/616	252/18866	2.41E-07	6.86E-05	5.54E-05	COL1A2/LRG1/SPRY1/CAV1/HPGD/LOX/ID1/FBN2/DAB2/OVOL2/SOX9/GDF15/JUN/FMOD/POSTN/NKX2-1/SPRED1/CITED2/SMAD6/CLDN1/NPNT/SLC2A10/CGN/F11R/ZMIZ1/ZYX	26
BP	GO:0061572	actin filament bundle organization	20/616	161/18866	3.12E-07	8.23E-05	6.65E-05	FSCN1/ID1/TACSTD2/BAIAP2L2/CX3CL1/PDXP/LPAR1/PLS1/LCP1/AIF1L/TSC1/NEDD9/LIMCH1/PPM1F/TPM1/ABL1/F11R/ACTN1/ASAP3/ZYX	20
BP	GO:0007015	actin filament organization	36/616	434/18866	3.23E-07	8.23E-05	6.65E-05	FSCN1/CDC42EP5/ID1/TACSTD2/NEBL/RGS4/CAP2/RAC2/BAIAP2L2/CX3CL1/PDXP/LPAR1/PLS1/CXCL12/LCP1/AIF1L/TSC1/F2RL1/MYO5C/SVIL/NEDD9/MYO1D/LIMCH1/PPM1F/SHROOM3/SSH3/CYFIP2/MARCKSL1/TPM1/COBL/ABL1/PYCARD/F11R/ACTN1/ASAP3/ZYX	36
BP	GO:0030193	regulation of blood coagulation	14/616	82/18866	3.83E-07	9.27E-05	7.49E-05	SERPINE1/SERPINE2/CAV1/TSPAN8/CEACAM1/PLAT/PLA2G4A/F12/CD9/F2RL1/SYK/FOXA2/F11R/SH2B3	14
BP	GO:1900046	regulation of hemostasis	14/616	83/18866	4.48E-07	0.000102182	8.26E-05	SERPINE1/SERPINE2/CAV1/TSPAN8/CEACAM1/PLAT/PLA2G4A/F12/CD9/F2RL1/SYK/FOXA2/F11R/SH2B3	14
BP	GO:0001655	urogenital system development	30/616	330/18866	4.65E-07	0.000102182	8.26E-05	GREM1/GCNT3/SPRY1/HPGD/TACSTD2/CTSH/FOXA1/EPCAM/RXRA/FSTL3/SOX9/CYP26B1/BMP7/NOTCH3/TSC1/CRIP1/CRLF1/ODC1/BASP1/ID3/MYC/GCNT1/ADAMTS1/ID4/AKR1B1/SMAD6/NPNT/SDC1/CENPF/DLL1	30
BP	GO:0001933	negative regulation of protein phosphorylation	36/616	444/18866	5.59E-07	0.000117557	9.50E-05	GREM1/THY1/SPRY1/CAV1/DUSP1/DUSP6/SPRY4/CEACAM1/LMO3/RGS4/TWIST1/DBNDD1/PRKAG2/EFNA1/BMP7/JUN/CALM1/MARVELD3/F2RL1/TRIB3/GBP1/SPRED1/MBIP/GADD45A/MYC/ITPRIP/PPM1F/SPINK1/SMAD6/RAPGEF1/SIRPA/ABL1/DDIT4/PYCARD/SH2B3/SOCS4	36
BP	GO:0007179	transforming growth factor beta receptor signaling pathway	22/616	202/18866	8.11E-07	0.00016338	0.000132015	COL1A2/LRG1/SPRY1/CAV1/HPGD/LOX/ID1/FBN2/DAB2/GDF15/JUN/FMOD/NKX2-1/SPRED1/CITED2/SMAD6/NPNT/SLC2A10/CGN/F11R/ZMIZ1/ZYX	22
BP	GO:0050818	regulation of coagulation	14/616	88/18866	9.37E-07	0.000181248	0.000146453	SERPINE1/SERPINE2/CAV1/TSPAN8/CEACAM1/PLAT/PLA2G4A/F12/CD9/F2RL1/SYK/FOXA2/F11R/SH2B3	14
BP	GO:0048660	regulation of smooth muscle cell proliferation	20/616	173/18866	9.97E-07	0.000182574	0.000147525	APOD/PDE1A/CNN1/HPGD/ITGA2/CX3CL1/ABCC4/CYBA/JUN/PTGS2/NOTCH3/GJA1/HBEGF/ADAMTS1/TGM2/AKR1B1/TPM1/SOD2/IRAK1/NAMPT	20
BP	GO:0002064	epithelial cell development	23/616	221/18866	1.02E-06	0.000182574	0.000147525	RAB25/ID1/CDK6/FOXA1/SOX9/SOX18/VIM/F2RL1/MARVELD2/SPDEF/STC1/SHROOM3/ST14/SLITRK6/AKR1B1/RAPGEF1/CLDN1/SDC1/CLDN3/F11R/CCDC88C/DLL1/COL18A1	23
BP	GO:0070371	ERK1 and ERK2 cascade	29/616	325/18866	1.06E-06	0.000182574	0.000147525	OXTR/SPRY1/DUSP1/DUSP6/FGF19/CTSH/AKAP12/SPRY4/GLIPR2/CEACAM1/CHI3L1/LMO3/CX3CL1/SOX9/JUN/ITGAV/F2RL1/SULT1A4/SYK/GBP1/SPRED1/LGALS9/MYC/FGFR3/RAPGEF1/NPNT/SIRPA/ABL1/PYCARD	29
BP	GO:0090025	regulation of monocyte chemotaxis	8/616	26/18866	1.15E-06	0.000191121	0.000154431	SERPINE1/GREM1/DUSP1/CXCL17/LGMN/CXCL12/NBL1/S100A14	8
BP	GO:0048659	smooth muscle cell proliferation	20/616	175/18866	1.20E-06	0.000192789	0.000155779	APOD/PDE1A/CNN1/HPGD/ITGA2/CX3CL1/ABCC4/CYBA/JUN/PTGS2/NOTCH3/GJA1/HBEGF/ADAMTS1/TGM2/AKR1B1/TPM1/SOD2/IRAK1/NAMPT	20
BP	GO:0048661	positive regulation of smooth muscle cell proliferation	15/616	103/18866	1.24E-06	0.000192789	0.000155779	HPGD/ITGA2/CX3CL1/ABCC4/CYBA/JUN/PTGS2/NOTCH3/GJA1/HBEGF/ADAMTS1/TGM2/AKR1B1/IRAK1/NAMPT	15
BP	GO:0001667	ameboidal-type cell migration	37/616	481/18866	1.38E-06	0.000209351	0.000169161	GREM1/RAB25/FGFBP1/ID1/SPARC/TACSTD2/CTSH/AKAP12/GLIPR2/CEACAM1/KIT/TWIST1/ITGA2/OVOL2/LGMN/SOX9/SOX18/EFNA1/BMP7/JUN/PTGS2/MARVELD3/GJA1/PLK2/HBEGF/SPRED1/LGALS8/GADD45A/STC1/ARHGDIB/PPM1F/ETS1/ZEB2/CARD10/ABL1/KITLG/JUP	37
BP	GO:0048608	reproductive structure development	35/616	443/18866	1.46E-06	0.000213974	0.000172896	AKR1C3/SERPINE2/FOXA1/CTSB/RXRA/KIT/NDP/FSTL3/OVOL2/TNFSF10/SOX9/IDH1/GJB2/BMP7/PTGS2/KRT19/CRIP1/GJA1/NKX2-1/NUPR1/MERTK/ADAM19/AXL/BASP1/INHBB/FOSL1/STC1/ADAMTS1/ID4/ST14/STC2/CITED2/PLEKHA1/SDC1/KITLG	35
BP	GO:0045216	cell-cell junction organization	22/616	210/18866	1.56E-06	0.000222593	0.000179861	CLDN11/FSCN1/CAV1/CLDN7/CLDN10/CDH2/CDH11/CRB3/CADM1/GJB2/CD9/MARVELD3/F2RL1/GJA1/MARVELD2/PRKCH/CLDN1/CDH1/CDH3/CLDN3/F11R/JUP	22
BP	GO:0061458	reproductive system development	35/616	447/18866	1.79E-06	0.000247572	0.000200045	AKR1C3/SERPINE2/FOXA1/CTSB/RXRA/KIT/NDP/FSTL3/OVOL2/TNFSF10/SOX9/IDH1/GJB2/BMP7/PTGS2/KRT19/CRIP1/GJA1/NKX2-1/NUPR1/MERTK/ADAM19/AXL/BASP1/INHBB/FOSL1/STC1/ADAMTS1/ID4/ST14/STC2/CITED2/PLEKHA1/SDC1/KITLG	35
BP	GO:0001822	kidney development	26/616	283/18866	2.22E-06	0.000298063	0.000240843	GREM1/GCNT3/SPRY1/HPGD/TACSTD2/CTSH/EPCAM/FSTL3/SOX9/CYP26B1/BMP7/NOTCH3/TSC1/CRLF1/ODC1/BASP1/ID3/MYC/GCNT1/ADAMTS1/AKR1B1/SMAD6/NPNT/SDC1/CENPF/DLL1	26
BP	GO:0010811	positive regulation of cell-substrate adhesion	16/616	122/18866	2.29E-06	0.000299195	0.000241757	COL8A1/THY1/AGR2/FBLN2/SPOCK2/CDK6/CEACAM6/CX3CL1/TSC1/NEDD9/PPM1F/SKAP1/ITGA5/NPNT/ABL1/JUP	16
BP	GO:1903034	regulation of response to wounding	20/616	183/18866	2.42E-06	0.000304736	0.000246234	SERPINE1/SERPINE2/CAV1/TSPAN8/MYLK/CEACAM1/PLAT/PLA2G4A/F12/CD9/F2RL1/GJA1/SYK/HBEGF/FOXA2/SLC12A2/CLDN1/CLDN3/F11R/SH2B3	20
BP	GO:0051346	negative regulation of hydrolase activity	36/616	473/18866	2.46E-06	0.000304736	0.000246234	CST1/SERPINE1/CST4/SERPINE2/SPRY1/SPOCD1/RTKN/SERPINA3/SPOCK2/PHACTR3/NGF/PTGS2/DLG3/ELFN2/TSC1/SPOCK1/CST2/ANXA8/SERPINA1/ANGPTL4/LMTK3/SPRED1/GPSM1/COL7A1/MYO1D/CRIM1/WFDC2/TNNI3/GCHFR/CNN3/SPINK1/CST6/TNFAIP8/PPP1R15A/ABL1/F11R	36
BP	GO:0062197	cellular response to chemical stress	30/616	360/18866	2.84E-06	0.00034284	0.000277023	AKR1C3/EFHD1/CAV1/MYLK/SLC1A1/GJB2/TP53INP1/CYBA/BMP7/JUN/PTGS2/LCN2/GCH1/TSC1/OXR1/AXL/MBIP/STK39/NET1/NCF2/ETS1/PLEKHA1/AKR1B1/GPR37/TPM1/MAPK13/SOD2/SIRPA/ABL1/NCOA7	30
BP	GO:0001952	regulation of cell-matrix adhesion	16/616	125/18866	3.16E-06	0.000373324	0.000301656	SERPINE1/GREM1/APOD/THY1/CDK6/GPM6B/CEACAM6/CX3CL1/POSTN/TSC1/LIMCH1/PPM1F/SKAP1/DDR1/ABL1/JUP	16
BP	GO:0010631	epithelial cell migration	30/616	365/18866	3.74E-06	0.00043021	0.00034762	GREM1/RAB25/FGFBP1/ID1/SPARC/TACSTD2/CTSH/GLIPR2/CEACAM1/KIT/ITGA2/LGMN/SOX9/SOX18/EFNA1/JUN/PTGS2/MARVELD3/PLK2/HBEGF/SPRED1/LGALS8/GADD45A/STC1/PPM1F/ETS1/ZEB2/CARD10/ABL1/JUP	30
BP	GO:0034110	regulation of homotypic cell-cell adhesion	8/616	30/18866	3.82E-06	0.00043021	0.00034762	SERPINE2/CEACAM1/ANK3/CD9/SYK/F11R/LGALS1/SH2B3	8
BP	GO:0072001	renal system development	26/616	292/18866	3.95E-06	0.000434106	0.000350769	GREM1/GCNT3/SPRY1/HPGD/TACSTD2/CTSH/EPCAM/FSTL3/SOX9/CYP26B1/BMP7/NOTCH3/TSC1/CRLF1/ODC1/BASP1/ID3/MYC/GCNT1/ADAMTS1/AKR1B1/SMAD6/NPNT/SDC1/CENPF/DLL1	26
BP	GO:0032970	regulation of actin filament-based process	32/616	405/18866	4.11E-06	0.000441659	0.000356872	FSCN1/CDC42EP5/CAV1/ID1/FGF13/TACSTD2/PDE4B/RGS4/RAC2/TRPM4/GPM6B/BAIAP2L2/CX3CL1/PDXP/LPAR1/CXCL12/TSC1/F2RL1/SVIL/STC1/ARHGDIB/LIMCH1/PPM1F/SSH3/CYFIP2/TPM1/PHPT1/ABL1/PYCARD/F11R/ASAP3/JUP	32
BP	GO:0090132	epithelium migration	30/616	368/18866	4.41E-06	0.000463949	0.000374883	GREM1/RAB25/FGFBP1/ID1/SPARC/TACSTD2/CTSH/GLIPR2/CEACAM1/KIT/ITGA2/LGMN/SOX9/SOX18/EFNA1/JUN/PTGS2/MARVELD3/PLK2/HBEGF/SPRED1/LGALS8/GADD45A/STC1/PPM1F/ETS1/ZEB2/CARD10/ABL1/JUP	30
BP	GO:0009612	response to mechanical stimulus	21/616	209/18866	5.23E-06	0.00053775	0.000434516	SERPINE2/MMP7/KIT/CHI3L1/ITGA2/SOX9/CXCL12/CYBA/JUN/PTGS2/POSTN/GJA1/COL11A1/MAP1B/FOSL1/GADD45A/SLITRK6/ETS1/SCEL/F11R/JUP	21
BP	GO:0090130	tissue migration	30/616	374/18866	6.09E-06	0.000613269	0.000495537	GREM1/RAB25/FGFBP1/ID1/SPARC/TACSTD2/CTSH/GLIPR2/CEACAM1/KIT/ITGA2/LGMN/SOX9/SOX18/EFNA1/JUN/PTGS2/MARVELD3/PLK2/HBEGF/SPRED1/LGALS8/GADD45A/STC1/PPM1F/ETS1/ZEB2/CARD10/ABL1/JUP	30
BP	GO:0007043	cell-cell junction assembly	17/616	147/18866	6.38E-06	0.00062953	0.000508677	CLDN11/FSCN1/CAV1/CLDN7/CLDN10/CDH11/CRB3/GJB2/CD9/MARVELD3/GJA1/MARVELD2/PRKCH/CLDN1/CLDN3/F11R/JUP	17
BP	GO:0007160	cell-matrix adhesion	22/616	230/18866	6.98E-06	0.000674859	0.000545303	SERPINE1/GREM1/APOD/THY1/CDK6/ITGA2/GPM6B/CEACAM6/CX3CL1/POSTN/ITGAV/TSC1/LIMCH1/PPM1F/SKAP1/COL17A1/NPNT/DDR1/ABL1/ACTN1/JUP/ZYX	22
BP	GO:0043405	regulation of MAP kinase activity	28/616	342/18866	8.45E-06	0.00080184	0.000647908	MUC20/SPRY1/CAV1/DUSP1/DUSP6/SPRY4/KIT/CXCL17/RGS4/LPAR1/GDF15/BMP7/NGF/SYK/TRIB3/TGFA/AVPI1/IGFBP6/ERN2/SPRED1/MBIP/GADD45A/STK39/RAPGEF1/ZEB2/KITLG/SH2B3/IRAK1	28
BP	GO:1901888	regulation of cell junction assembly	20/616	200/18866	9.36E-06	0.000871115	0.000703883	GREM1/APOD/THY1/OXTR/CAV1/RAB17/GPM6B/TSC1/GJA1/THBS2/PRKCH/LIMCH1/PPM1F/SLITRK6/EEF2K/RAPGEF1/CLDN1/ABL1/CLDN3/F11R	20
BP	GO:0001706	endoderm formation	10/616	55/18866	9.94E-06	0.000890803	0.000719792	COL8A1/DUSP1/ITGAV/COL11A1/COL12A1/COL5A2/COL7A1/ITGA5/COL5A1/SOX2	10
BP	GO:0030199	collagen fibril organization	10/616	55/18866	9.94E-06	0.000890803	0.000719792	GREM1/COL1A2/LOX/LUM/FMOD/COL11A1/COL12A1/COL5A2/LOXL1/COL5A1	10
BP	GO:0043312	neutrophil degranulation	35/616	487/18866	1.18E-05	0.001041698	0.000841719	TCN1/FOLR3/LRG1/SLC2A3/SERPINA3/CTSH/CTSB/PIGR/GLIPR1/CEACAM1/CHI3L1/CRISPLD2/CEACAM6/CD59/IDH1/CYBA/LCN2/ITGAV/DOCK2/FUCA1/SYK/SERPINA1/CD55/CD14/FABP5/TMC6/ALDOC/STOM/PSMB7/CTSD/DPP7/SIRPA/PYCARD/JUP/METTL7A	35
BP	GO:0043409	negative regulation of MAPK cascade	19/616	187/18866	1.24E-05	0.001072243	0.0008664	SPRY1/CAV1/DUSP1/DUSP6/SPRY4/LMO3/RGS4/EFNA1/BMP7/MARVELD3/F2RL1/GBP1/SPRED1/MBIP/MYC/RAPGEF1/SIRPA/ABL1/SH2B3	19
BP	GO:0002283	neutrophil activation involved in immune response	35/616	490/18866	1.35E-05	0.00114569	0.000925747	TCN1/FOLR3/LRG1/SLC2A3/SERPINA3/CTSH/CTSB/PIGR/GLIPR1/CEACAM1/CHI3L1/CRISPLD2/CEACAM6/CD59/IDH1/CYBA/LCN2/ITGAV/DOCK2/FUCA1/SYK/SERPINA1/CD55/CD14/FABP5/TMC6/ALDOC/STOM/PSMB7/CTSD/DPP7/SIRPA/PYCARD/JUP/METTL7A	35
BP	GO:0003007	heart morphogenesis	23/616	258/18866	1.39E-05	0.001155189	0.000933422	TMEM100/SPRY1/ALPK2/FZD2/RXRA/TWIST1/OVOL2/SOX9/SOX18/EFNA1/BMP7/JUN/COL11A1/SAV1/ADAMTS1/TNNI3/CITED2/SMAD6/TPM1/DHRS3/COL5A1/ZMIZ1/DLL1	23
BP	GO:0035987	endodermal cell differentiation	9/616	46/18866	1.49E-05	0.001219446	0.000985344	COL8A1/ITGAV/COL11A1/COL12A1/COL5A2/COL7A1/ITGA5/COL5A1/SOX2	9
BP	GO:0033002	muscle cell proliferation	22/616	244/18866	1.78E-05	0.001433171	0.001158039	APOD/PDE1A/CNN1/HPGD/RXRA/ITGA2/CX3CL1/ABCC4/CYBA/JUN/PTGS2/NOTCH3/GJA1/HBEGF/SAV1/ADAMTS1/TGM2/AKR1B1/TPM1/SOD2/IRAK1/NAMPT	22
BP	GO:0007162	negative regulation of cell adhesion	25/616	301/18866	2.00E-05	0.001587232	0.001282525	SERPINE1/APOD/SERPINE2/ERBB3/CLDN7/DUSP1/TACSTD2/EPCAM/CEACAM1/CX3CL1/CXCL12/VTCN1/CD9/POSTN/SPOCK1/RUNX3/GBP1/LGALS9/ARHGDIB/PPM1F/MUC1/CDH1/ABL1/LGALS1/SH2B3	25
BP	GO:0002685	regulation of leukocyte migration	20/616	212/18866	2.21E-05	0.001724517	0.001393454	SERPINE1/GREM1/APOD/THY1/DUSP1/CXCL17/RAC2/ITGA2/CX3CL1/LGMN/CXCL12/CD9/F2RL1/NBL1/STK39/LGALS9/CD99L2/PYCARD/KITLG/S100A14	20
BP	GO:1901342	regulation of vasculature development	32/616	444/18866	2.64E-05	0.002028755	0.001639287	SERPINE1/GREM1/TMEM100/TSPAN12/LRG1/FGFBP1/ID1/SPARC/CTSH/CEACAM1/KIT/CHI3L1/TWIST1/CX3CL1/EFNA1/BMP7/E2F2/PTGS2/PLK2/ANGPTL4/SPRED1/GADD45A/THBS2/ADAMTS1/ETS1/SLC12A2/ITGA5/SOD2/CARD10/ABL1/DLL1/JUP	32
BP	GO:0031960	response to corticosteroid	17/616	164/18866	2.72E-05	0.002056347	0.001661581	AKR1C3/DUSP1/FBXO32/SPARC/IGFBP7/GJB2/CYBA/PTGS2/HNMT/FOSL1/STC1/PAPPA/PCK2/CLDN1/SDC1/ALDH3A1/DDIT4	17
BP	GO:0052547	regulation of peptidase activity	33/616	466/18866	2.82E-05	0.002099063	0.001696097	CST1/SERPINE1/CST4/SERPINE2/CAV1/SERPINA3/SPOCK2/CTSH/LGMN/TNFSF10/PCOLCE2/EFNA1/NGF/PTGS2/SPOCK1/CST2/ANXA8/SYK/SERPINA1/COL7A1/LGALS9/MYC/CRIM1/WFDC2/PPM1F/CYFIP2/SPINK1/CST6/TNFAIP8/CTSD/PYCARD/CLDN3/SOX2	33
BP	GO:0048545	response to steroid hormone	27/616	346/18866	2.87E-05	0.002101233	0.001697851	OXTR/AKR1C3/CAV1/LOX/DUSP1/FBXO32/SPARC/IGFBP7/FOXA1/RXRA/DAB2/LMO3/IDH1/GJB2/CYBA/BMP7/PTGS2/HNMT/FOSL1/STC1/PAPPA/PCK2/CLDN1/SDC1/ALDH3A1/DDIT4/ZMIZ1	27
BP	GO:0010038	response to metal ion	28/616	366/18866	2.93E-05	0.002113513	0.001707773	AKR1C3/CPNE4/CAV1/DUSP1/SPARC/FBP1/KIT/CACNA1H/FSTL3/ANK3/LGMN/JUN/PTGS2/KCNMB4/SLC11A2/CALM1/CRIP1/SLC40A1/CD14/SYT17/KCNMA1/SLC12A2/EEF2K/CLDN1/CDH1/NDRG1/SDC1/MT1X	28
BP	GO:0003158	endothelium development	15/616	135/18866	3.56E-05	0.002531951	0.002045882	TMEM100/ID1/CEACAM1/SOX18/F2RL1/GJA1/MARVELD2/SLC40A1/STC1/RAPGEF1/CLDN1/CLDN3/F11R/DLL1/COL18A1	15
BP	GO:0019216	regulation of lipid metabolic process	31/616	431/18866	3.66E-05	0.002565889	0.002073304	ABCA1/APOD/AKR1C3/CAV1/HPGD/PLA2G3/SERPINA3/RGL1/FGF19/IGFBP7/GLIPR1/CEACAM1/RXRA/KIT/TWIST1/SOX9/IDH1/PRKAG2/G0S2/PTGS2/SLC45A3/LACTB/TRIB3/ANGPTL4/FABP5/FGFR3/EIF6/FMO5/ZBTB20/SOCS4/SCD	31
BP	GO:0070830	bicellular tight junction assembly	11/616	77/18866	3.89E-05	0.002657702	0.002147492	CLDN11/CLDN7/CLDN10/CRB3/MARVELD3/GJA1/MARVELD2/PRKCH/CLDN1/CLDN3/F11R	11
BP	GO:0001885	endothelial cell development	10/616	64/18866	3.96E-05	0.002657702	0.002147492	ID1/SOX18/F2RL1/MARVELD2/STC1/RAPGEF1/CLDN1/CLDN3/F11R/COL18A1	10
BP	GO:0060135	maternal process involved in female pregnancy	10/616	64/18866	3.96E-05	0.002657702	0.002147492	MMP7/CTSB/RXRA/GJB2/PTGS2/GJA1/LGALS9/STC1/STC2/AKR1B1	10
BP	GO:0030048	actin filament-based movement	16/616	153/18866	4.18E-05	0.00272114	0.002198752	CAV1/FNBP1L/FGF13/PDE4B/TRPM4/VIM/GJA1/MYO5C/STC1/MYO1D/TNNI3/LIMCH1/TNNT1/TPM1/CCDC88C/JUP	16
BP	GO:0035357	peroxisome proliferator activated receptor signaling pathway	6/616	21/18866	4.22E-05	0.00272114	0.002198752	RXRA/LMO3/TWIST1/STARD10/FABP5/CITED2	6
BP	GO:0090330	regulation of platelet aggregation	6/616	21/18866	4.22E-05	0.00272114	0.002198752	SERPINE2/CEACAM1/CD9/SYK/F11R/SH2B3	6
BP	GO:0051348	negative regulation of transferase activity	24/616	296/18866	4.30E-05	0.002736929	0.002211509	THY1/SPRY1/CAV1/DUSP1/DUSP6/SPRY4/CEACAM1/RGS4/DBNDD1/PRKAG2/BMP7/BAG2/TRIB3/SPRED1/MBIP/GADD45A/FOXA2/ITPRIP/PPM1F/PHPT1/ABL1/PYCARD/SH2B3/SOCS4	24
BP	GO:0061045	negative regulation of wound healing	11/616	78/18866	4.39E-05	0.002759483	0.002229733	SERPINE1/SERPINE2/TSPAN8/CEACAM1/PLAT/F12/CD9/GJA1/SLC12A2/CLDN3/SH2B3	11
BP	GO:0010959	regulation of metal ion transport	29/616	396/18866	4.70E-05	0.002915686	0.002355949	THY1/TSPAN13/SERPINE2/CAV1/MYLK/PRSS8/FGF13/CNTN1/PDE4B/RGS4/ANK3/CX3CL1/HSPA2/CXCL12/CYBA/PTGS2/KCNIP1/CALM1/GJA1/RRAD/GEM/STK39/STC1/STC2/SPINK1/STOM/GLRX/ABL1/SLC31A2	29
BP	GO:0007492	endoderm development	11/616	79/18866	4.96E-05	0.002975204	0.002404042	COL8A1/DUSP1/ITGAV/NKX2-1/COL11A1/COL12A1/COL5A2/COL7A1/ITGA5/COL5A1/SOX2	11
BP	GO:0120192	tight junction assembly	11/616	79/18866	4.96E-05	0.002975204	0.002404042	CLDN11/CLDN7/CLDN10/CRB3/MARVELD3/GJA1/MARVELD2/PRKCH/CLDN1/CLDN3/F11R	11
BP	GO:0001894	tissue homeostasis	22/616	261/18866	4.98E-05	0.002975204	0.002404042	CST4/NAPSA/SERPINA3/CTSH/PIGR/RAC2/SLC1A1/SOX9/ABCA4/PTGS2/GJA1/SYK/STK39/TFF3/AKR1B1/SLC12A2/CLDN1/SPATA7/AZGP1/CDH3/CLDN3/F11R	22
BP	GO:0006937	regulation of muscle contraction	17/616	173/18866	5.39E-05	0.003178312	0.002568158	OXTR/CNN1/CAV1/FGF13/PDE4B/KIT/TRPM4/ITGA2/PTGS2/CALM1/STC1/TNNI3/KCNMA1/TNNT1/TPM1/NPNT/JUP	17
BP	GO:0050730	regulation of peptidyl-tyrosine phosphorylation	22/616	263/18866	5.59E-05	0.003210643	0.002594283	GREM1/THY1/CAV1/ERBB3/IL11/CNTN1/KIT/EFNA1/DLG3/SYK/CRLF1/TGFA/HBEGF/NEDD9/AFAP1L2/FGFR3/SPINK1/ITGA5/ABL1/KITLG/SH2B3/SOCS4	22
BP	GO:0010632	regulation of epithelial cell migration	24/616	301/18866	5.61E-05	0.003210643	0.002594283	RAB25/FGFBP1/SPARC/TACSTD2/CTSH/GLIPR2/CEACAM1/ITGA2/LGMN/SOX9/EFNA1/JUN/PTGS2/MARVELD3/PLK2/HBEGF/SPRED1/GADD45A/STC1/PPM1F/ETS1/CARD10/ABL1/JUP	24
BP	GO:0060487	lung epithelial cell differentiation	6/616	22/18866	5.64E-05	0.003210643	0.002594283	AGR2/FOXA1/SOX9/NKX2-1/SPDEF/SAV1	6
BP	GO:0035358	regulation of peroxisome proliferator activated receptor signaling pathway	5/616	14/18866	5.72E-05	0.003217884	0.002600134	LMO3/TWIST1/STARD10/FABP5/CITED2	5
BP	GO:0006469	negative regulation of protein kinase activity	21/616	246/18866	6.12E-05	0.003401572	0.002748558	THY1/SPRY1/CAV1/DUSP1/DUSP6/SPRY4/CEACAM1/RGS4/DBNDD1/PRKAG2/BMP7/TRIB3/SPRED1/MBIP/GADD45A/ITPRIP/PPM1F/ABL1/PYCARD/SH2B3/SOCS4	21
BP	GO:0002687	positive regulation of leukocyte migration	15/616	142/18866	6.42E-05	0.003528853	0.002851404	SERPINE1/THY1/CXCL17/RAC2/ITGA2/CX3CL1/LGMN/CXCL12/F2RL1/STK39/LGALS9/CD99L2/PYCARD/KITLG/S100A14	15
BP	GO:0001954	positive regulation of cell-matrix adhesion	9/616	55/18866	6.61E-05	0.003592108	0.002902516	THY1/CDK6/CEACAM6/CX3CL1/TSC1/PPM1F/SKAP1/ABL1/JUP	9
BP	GO:0001704	formation of primary germ layer	14/616	127/18866	7.02E-05	0.003736157	0.003018912	COL8A1/DUSP1/ITGA2/BMP7/ITGAV/GJA1/COL11A1/COL12A1/COL5A2/COL7A1/EYA2/ITGA5/COL5A1/SOX2	14
BP	GO:0120193	tight junction organization	11/616	82/18866	7.03E-05	0.003736157	0.003018912	CLDN11/CLDN7/CLDN10/CRB3/MARVELD3/GJA1/MARVELD2/PRKCH/CLDN1/CLDN3/F11R	11
BP	GO:0033673	negative regulation of kinase activity	22/616	268/18866	7.39E-05	0.003820019	0.003086674	THY1/SPRY1/CAV1/DUSP1/DUSP6/SPRY4/CEACAM1/RGS4/DBNDD1/PRKAG2/BMP7/TRIB3/SPRED1/MBIP/GADD45A/FOXA2/ITPRIP/PPM1F/ABL1/PYCARD/SH2B3/SOCS4	22
BP	GO:0016338	calcium-independent cell-cell adhesion via plasma membrane cell-adhesion molecules	6/616	23/18866	7.42E-05	0.003820019	0.003086674	CLDN11/CLDN7/CLDN10/CX3CL1/CLDN1/CLDN3	6
BP	GO:0060479	lung cell differentiation	6/616	23/18866	7.42E-05	0.003820019	0.003086674	AGR2/FOXA1/SOX9/NKX2-1/SPDEF/SAV1	6
BP	GO:0016049	cell growth	33/616	490/18866	7.52E-05	0.003829558	0.003094382	SCGB3A1/GREM1/CRABP2/SERPINE2/FGF13/FBP1/IGFBP7/AUTS2/CEACAM1/RGS4/SOX9/CXCL16/CXCL12/CYBA/NGF/SGK1/POSTN/SPOCK1/GJA1/NDN/GNG4/HBEGF/MAP1B/NET1/SYT17/EBAG9/CYFIP2/COBL/ZEB2/EXOSC2/DDR1/ABL1/AURKA	33
BP	GO:0001657	ureteric bud development	12/616	98/18866	8.27E-05	0.004167629	0.003367552	GREM1/SPRY1/TACSTD2/EPCAM/SOX9/BMP7/CRLF1/BASP1/MYC/SMAD6/NPNT/SDC1	12
BP	GO:0007044	cell-substrate junction assembly	12/616	99/18866	9.14E-05	0.004420083	0.003571541	GREM1/APOD/THY1/ITGA2/GPM6B/TSC1/LIMCH1/PPM1F/ITGA5/COL17A1/ABL1/ACTN1	12
BP	GO:0010717	regulation of epithelial to mesenchymal transition	12/616	99/18866	9.14E-05	0.004420083	0.003571541	GREM1/SPRY1/FOXA1/GLIPR2/DAB2/TWIST1/OVOL2/EFNA1/BMP7/NKX2-1/SPRED1/FOXA2	12
BP	GO:0072163	mesonephric epithelium development	12/616	99/18866	9.14E-05	0.004420083	0.003571541	GREM1/SPRY1/TACSTD2/EPCAM/SOX9/BMP7/CRLF1/BASP1/MYC/SMAD6/NPNT/SDC1	12
BP	GO:0072164	mesonephric tubule development	12/616	99/18866	9.14E-05	0.004420083	0.003571541	GREM1/SPRY1/TACSTD2/EPCAM/SOX9/BMP7/CRLF1/BASP1/MYC/SMAD6/NPNT/SDC1	12
BP	GO:0036293	response to decreased oxygen levels	27/616	371/18866	9.45E-05	0.004438437	0.003586372	OXTR/CAV1/PLAT/TWIST1/ITGA2/CXCL12/CYBA/BMP7/PTGS2/POSTN/SLC11A2/TSC1/ANGPTL4/MYC/STC1/STC2/KCNMA1/CITED2/ETS1/EEF2K/PSMB7/NDRG1/ALDH3A1/DDIT4/CLDN3/IRAK1/NAMPT	27
BP	GO:1904018	positive regulation of vasculature development	20/616	235/18866	9.48E-05	0.004438437	0.003586372	SERPINE1/GREM1/TMEM100/LRG1/FGFBP1/CTSH/CEACAM1/KIT/CHI3L1/TWIST1/CX3CL1/PTGS2/PLK2/ANGPTL4/ETS1/ITGA5/SOD2/ABL1/DLL1/JUP	20
BP	GO:0035633	maintenance of blood-brain barrier	7/616	34/18866	9.54E-05	0.004438437	0.003586372	SLC1A1/PTGS2/GJA1/SLC12A2/CLDN1/CLDN3/F11R	7
BP	GO:0051384	response to glucocorticoid	15/616	147/18866	9.54E-05	0.004438437	0.003586372	DUSP1/FBXO32/SPARC/IGFBP7/GJB2/PTGS2/HNMT/FOSL1/STC1/PAPPA/PCK2/CLDN1/SDC1/ALDH3A1/DDIT4	15
BP	GO:0090092	regulation of transmembrane receptor protein serine/threonine kinase signaling pathway	21/616	254/18866	9.67E-05	0.004455626	0.003600261	GREM1/LRG1/SPRY1/CAV1/LOX/FBN2/DAB2/FSTL3/OVOL2/GDF15/BMP7/NKX2-1/NBL1/INHBB/SPRED1/FSTL1/CITED2/SMAD6/NPNT/SLC2A10/ABL1	21
BP	GO:0043297	apical junction assembly	11/616	85/18866	9.80E-05	0.004474222	0.003615287	CLDN11/CLDN7/CLDN10/CRB3/MARVELD3/GJA1/MARVELD2/PRKCH/CLDN1/CLDN3/F11R	11
BP	GO:0052548	regulation of endopeptidase activity	30/616	434/18866	9.99E-05	0.004514704	0.003647998	CST1/SERPINE1/CST4/SERPINE2/SERPINA3/SPOCK2/CTSH/LGMN/TNFSF10/EFNA1/NGF/PTGS2/SPOCK1/CST2/ANXA8/SYK/SERPINA1/COL7A1/LGALS9/MYC/CRIM1/WFDC2/PPM1F/CYFIP2/SPINK1/CST6/TNFAIP8/CTSD/PYCARD/SOX2	30
BP	GO:0007566	embryo implantation	9/616	58/18866	0.000101471	0.004544593	0.003672149	IGFBP7/RXRA/PTGS2/GJA1/STC1/ARHGDIB/STC2/RPL29/DDR1	9
BP	GO:0032496	response to lipopolysaccharide	25/616	334/18866	0.00010948	0.004858318	0.003925646	SERPINE1/ABCA1/HPGD/SPARC/AKAP12/PDE4B/CX3CL1/VIM/GJB2/PTGS2/LCN2/GCH1/GJA1/CD55/CD14/AXL/LGALS9/LOXL1/SMAD6/CLDN1/SIRPA/ABL1/PYCARD/S100A14/IRAK1	25
BP	GO:0019217	regulation of fatty acid metabolic process	12/616	101/18866	0.000111076	0.004884308	0.003946647	CAV1/HPGD/PLA2G3/CEACAM1/TWIST1/SOX9/PRKAG2/PTGS2/SLC45A3/TRIB3/FABP5/EIF6	12
BP	GO:0006979	response to oxidative stress	31/616	458/18866	0.0001127	0.004911071	0.003968272	APOD/AKR1C3/DUSP1/SLC1A1/IDH1/GJB2/TP53INP1/CYBA/BMP7/JUN/PTGS2/LCN2/GCH1/TSC1/OXR1/AXL/ACOX2/FOSL1/NET1/NCF2/STC2/ETS1/PLEKHA1/GPR37/TPM1/MAPK13/SOD2/SIRPA/ABL1/SDC1/NCOA7	31
BP	GO:0070482	response to oxygen levels	28/616	396/18866	0.000115456	0.004986264	0.004029031	OXTR/CAV1/PLAT/TWIST1/ITGA2/LPAR1/CXCL12/CYBA/BMP7/PTGS2/POSTN/SLC11A2/TSC1/ANGPTL4/MYC/STC1/STC2/KCNMA1/CITED2/ETS1/EEF2K/PSMB7/NDRG1/ALDH3A1/DDIT4/CLDN3/IRAK1/NAMPT	28
BP	GO:0045446	endothelial cell differentiation	13/616	117/18866	0.000116512	0.004987311	0.004029876	TMEM100/ID1/CEACAM1/SOX18/F2RL1/MARVELD2/STC1/RAPGEF1/CLDN1/CLDN3/F11R/DLL1/COL18A1	13
BP	GO:0098742	cell-cell adhesion via plasma-membrane adhesion molecules	22/616	277/18866	0.000119789	0.005082607	0.004106878	CLDN11/PCDH20/MPZL2/CLDN7/NTNG1/CLDN10/CDH2/CDH11/EPCAM/CEACAM1/CEACAM6/CX3CL1/CADM1/NEXN/FAT3/VSTM2L/ITGA5/CLDN1/CDH1/CEACAM5/CDH3/CLDN3	22
BP	GO:0150115	cell-substrate junction organization	12/616	102/18866	0.000122219	0.00509722	0.004118686	GREM1/APOD/THY1/ITGA2/GPM6B/TSC1/LIMCH1/PPM1F/ITGA5/COL17A1/ABL1/ACTN1	12
BP	GO:0046697	decidualization	6/616	25/18866	0.000123189	0.00509722	0.004118686	CTSB/GJB2/PTGS2/GJA1/STC1/STC2	6
BP	GO:0018212	peptidyl-tyrosine modification	27/616	377/18866	0.000123294	0.00509722	0.004118686	GREM1/THY1/CAV1/ERBB3/IL11/CNTN1/KIT/DYRK3/EFNA1/DLG3/SYK/MERTK/CRLF1/TGFA/AXL/HBEGF/NEDD9/AFAP1L2/FGFR3/SPINK1/TPST2/ITGA5/DDR1/ABL1/KITLG/SH2B3/SOCS4	27
BP	GO:0001823	mesonephros development	12/616	103/18866	0.000134308	0.005505478	0.004448568	GREM1/SPRY1/TACSTD2/EPCAM/SOX9/BMP7/CRLF1/BASP1/MYC/SMAD6/NPNT/SDC1	12
BP	GO:0001893	maternal placenta development	7/616	36/18866	0.000139877	0.005591601	0.004518158	CTSB/RXRA/GJB2/PTGS2/GJA1/STC1/STC2	7
BP	GO:0003382	epithelial cell morphogenesis	7/616	36/18866	0.000139877	0.005591601	0.004518158	RAB25/ID1/STC1/ST14/CLDN3/CCDC88C/COL18A1	7
BP	GO:0010543	regulation of platelet activation	7/616	36/18866	0.000139877	0.005591601	0.004518158	SERPINE2/CEACAM1/PLA2G4A/CD9/SYK/F11R/SH2B3	7
BP	GO:0032956	regulation of actin cytoskeleton organization	26/616	360/18866	0.000143177	0.005676615	0.004586852	FSCN1/CDC42EP5/ID1/TACSTD2/RGS4/RAC2/GPM6B/BAIAP2L2/CX3CL1/PDXP/LPAR1/CXCL12/TSC1/F2RL1/SVIL/ARHGDIB/LIMCH1/PPM1F/SSH3/CYFIP2/TPM1/PHPT1/ABL1/PYCARD/F11R/ASAP3	26
BP	GO:0045765	regulation of angiogenesis	28/616	403/18866	0.000154986	0.006031504	0.004873611	SERPINE1/GREM1/TSPAN12/LRG1/FGFBP1/ID1/SPARC/CTSH/CEACAM1/CHI3L1/TWIST1/CX3CL1/EFNA1/E2F2/PTGS2/PLK2/ANGPTL4/SPRED1/GADD45A/THBS2/ADAMTS1/ETS1/SLC12A2/ITGA5/CARD10/ABL1/DLL1/JUP	28
BP	GO:0000188	inactivation of MAPK activity	6/616	26/18866	0.000155755	0.006031504	0.004873611	CAV1/DUSP1/DUSP6/RGS4/SPRED1/MBIP	6
BP	GO:0045665	negative regulation of neuron differentiation	19/616	225/18866	0.000155869	0.006031504	0.004873611	THY1/PMP22/ID1/FGF13/LPAR1/SOX9/VIM/EFNA1/BMP7/NOTCH3/TSC1/SPOCK1/DNM3/PLK2/ID4/LGALS1/DLL1/SOX2/CDK5RAP2	19
BP	GO:0090322	regulation of superoxide metabolic process	7/616	37/18866	0.000167704	0.006437958	0.005202037	CYBA/BMP7/GCH1/F2RL1/SYK/AATF/PON3	7
BP	GO:0034113	heterotypic cell-cell adhesion	9/616	62/18866	0.000172163	0.006557102	0.005298308	THY1/GLDN/CEACAM6/BMP7/ITGAV/SKAP1/ITGA5/SIRPA/JUP	9
BP	GO:1903524	positive regulation of blood circulation	10/616	76/18866	0.000175552	0.006633945	0.005360399	OXTR/CAV1/RGS4/TRPM4/SLC1A1/PTGS2/GCH1/F2RL1/GJA1/TPM1	10
BP	GO:0070372	regulation of ERK1 and ERK2 cascade	23/616	306/18866	0.000191721	0.007188812	0.005808746	SPRY1/DUSP1/DUSP6/FGF19/AKAP12/SPRY4/GLIPR2/CEACAM1/CHI3L1/LMO3/CX3CL1/JUN/F2RL1/SYK/GBP1/SPRED1/LGALS9/FGFR3/RAPGEF1/NPNT/SIRPA/ABL1/PYCARD	23
BP	GO:0070252	actin-mediated cell contraction	13/616	123/18866	0.000193452	0.007191574	0.005810978	CAV1/FGF13/PDE4B/TRPM4/VIM/GJA1/STC1/TNNI3/LIMCH1/TNNT1/TPM1/CCDC88C/JUP	13
BP	GO:0048668	collateral sprouting	6/616	27/18866	0.000194769	0.007191574	0.005810978	CRABP2/FGF13/NGF/COBL/ZEB2/ABL1	6
BP	GO:0030195	negative regulation of blood coagulation	8/616	50/18866	0.000197402	0.00723358	0.00584492	SERPINE1/SERPINE2/TSPAN8/CEACAM1/PLAT/F12/CD9/SH2B3	8
BP	GO:0060395	SMAD protein signal transduction	10/616	78/18866	0.00021831	0.007830377	0.006327147	DAB2/OVOL2/VIM/GDF15/BMP7/JUN/INHBB/SMAD6/SLC2A10/ZMIZ1	10
BP	GO:0046578	regulation of Ras protein signal transduction	17/616	194/18866	0.000219951	0.007830377	0.006327147	ABCA1/SPRY1/FBP1/SPRY4/AUTS2/LPAR1/NGF/STMN3/F2RL1/NET1/ARHGDIB/ARFGAP1/RAPGEF1/ABL1/KITLG/F11R/DENND1A	17
BP	GO:0061097	regulation of protein tyrosine kinase activity	11/616	93/18866	0.000221481	0.007830377	0.006327147	GREM1/THY1/CAV1/ERBB3/EFNA1/DLG3/TGFA/HBEGF/NEDD9/AFAP1L2/SOCS4	11
BP	GO:1903035	negative regulation of response to wounding	11/616	93/18866	0.000221481	0.007830377	0.006327147	SERPINE1/SERPINE2/TSPAN8/CEACAM1/PLAT/F12/CD9/GJA1/SLC12A2/CLDN3/SH2B3	11
BP	GO:0001503	ossification	28/616	412/18866	0.000223348	0.007830377	0.006327147	GREM1/MGP/COL1A2/LOX/ID1/SPARC/CDK6/FBN2/CDH11/TWIST1/TRPM4/FSTL3/GPM6B/SOX9/BMP7/PTGS2/COL11A1/RUNX3/CTHRC1/ID3/COL5A2/STC1/FGFR3/ID4/SMAD6/NPNT/DHRS3/SOX2	28
BP	GO:0001838	embryonic epithelial tube formation	13/616	125/18866	0.000227303	0.007830377	0.006327147	GREM1/FZD2/TWIST1/OVOL2/SOX9/BMP7/TSC1/CTHRC1/SHROOM3/ST14/COBL/ZEB2/ABL1	13
BP	GO:0071675	regulation of mononuclear cell migration	8/616	51/18866	0.00022752	0.007830377	0.006327147	SERPINE1/GREM1/DUSP1/CXCL17/LGMN/CXCL12/NBL1/S100A14	8
BP	GO:1900047	negative regulation of hemostasis	8/616	51/18866	0.00022752	0.007830377	0.006327147	SERPINE1/SERPINE2/TSPAN8/CEACAM1/PLAT/F12/CD9/SH2B3	8
BP	GO:0030595	leukocyte chemotaxis	19/616	232/18866	0.0002314	0.007830377	0.006327147	SERPINE1/GREM1/DUSP1/PDE4B/KIT/CXCL17/RAC2/TRPM4/CX3CL1/LGMN/CXCL16/CXCL12/F2RL1/SYK/NBL1/STK39/LGALS9/SLC12A2/S100A14	19
BP	GO:0034599	cellular response to oxidative stress	23/616	310/18866	0.000231496	0.007830377	0.006327147	AKR1C3/SLC1A1/GJB2/TP53INP1/CYBA/BMP7/JUN/LCN2/GCH1/TSC1/OXR1/AXL/NET1/NCF2/ETS1/PLEKHA1/GPR37/TPM1/MAPK13/SOD2/SIRPA/ABL1/NCOA7	23
BP	GO:0090287	regulation of cellular response to growth factor stimulus	23/616	310/18866	0.000231496	0.007830377	0.006327147	GREM1/TSPAN12/LRG1/SPRY1/CAV1/LOX/FGFBP1/SPRY4/FBN2/DAB2/FSTL3/NKX2-1/NBL1/SPRED1/FSTL1/CYFIP2/CITED2/SMAD6/ITGA5/NPNT/SLC2A10/ABL1/DLL1	23
BP	GO:0050731	positive regulation of peptidyl-tyrosine phosphorylation	17/616	195/18866	0.000233828	0.007854331	0.006346503	GREM1/ERBB3/IL11/CNTN1/KIT/EFNA1/DLG3/SYK/CRLF1/TGFA/HBEGF/NEDD9/AFAP1L2/FGFR3/ITGA5/ABL1/KITLG	17
BP	GO:0044331	cell-cell adhesion mediated by cadherin	6/616	28/18866	0.000241099	0.007880995	0.006368048	CDH2/FOXA1/EPCAM/ADAM19/FOXA2/PPM1F	6
BP	GO:0060512	prostate gland morphogenesis	6/616	28/18866	0.000241099	0.007880995	0.006368048	FOXA1/RXRA/SOX9/BMP7/CRIP1/ID4	6
BP	GO:0060326	cell chemotaxis	23/616	311/18866	0.000242511	0.007880995	0.006368048	SERPINE1/GREM1/LOX/DUSP1/PDE4B/KIT/CXCL17/RAC2/TRPM4/CX3CL1/LPAR1/LGMN/CXCL16/CXCL12/F2RL1/SYK/NBL1/HBEGF/STK39/LGALS9/SLC12A2/ARHGEF16/S100A14	23
BP	GO:0043407	negative regulation of MAP kinase activity	10/616	79/18866	0.000242768	0.007880995	0.006368048	SPRY1/CAV1/DUSP1/DUSP6/SPRY4/RGS4/BMP7/SPRED1/MBIP/SH2B3	10
BP	GO:0070373	negative regulation of ERK1 and ERK2 cascade	10/616	79/18866	0.000242768	0.007880995	0.006368048	SPRY1/DUSP1/DUSP6/SPRY4/LMO3/GBP1/SPRED1/RAPGEF1/SIRPA/ABL1	10
BP	GO:0006940	regulation of smooth muscle contraction	9/616	65/18866	0.000248739	0.008020992	0.006481169	OXTR/CNN1/CAV1/KIT/ITGA2/PTGS2/TNNI3/KCNMA1/NPNT	9
BP	GO:0018108	peptidyl-tyrosine phosphorylation	26/616	374/18866	0.000261174	0.008366206	0.006760111	GREM1/THY1/CAV1/ERBB3/IL11/CNTN1/KIT/DYRK3/EFNA1/DLG3/SYK/MERTK/CRLF1/TGFA/AXL/HBEGF/NEDD9/AFAP1L2/FGFR3/SPINK1/ITGA5/DDR1/ABL1/KITLG/SH2B3/SOCS4	26
BP	GO:0000302	response to reactive oxygen species	19/616	235/18866	0.000272524	0.00867237	0.007007499	APOD/AKR1C3/DUSP1/BMP7/JUN/LCN2/GCH1/AXL/FOSL1/NET1/ETS1/PLEKHA1/GPR37/TPM1/MAPK13/SOD2/SIRPA/ABL1/SDC1	19
BP	GO:0010719	negative regulation of epithelial to mesenchymal transition	7/616	40/18866	0.000279005	0.008820583	0.007127259	SPRY1/FOXA1/OVOL2/EFNA1/NKX2-1/SPRED1/FOXA2	7
BP	GO:0090026	positive regulation of monocyte chemotaxis	5/616	19/18866	0.000290147	0.009113259	0.007363749	SERPINE1/CXCL17/LGMN/CXCL12/S100A14	5
BP	GO:0002237	response to molecule of bacterial origin	25/616	356/18866	0.00029279	0.009136934	0.007382879	SERPINE1/ABCA1/HPGD/SPARC/AKAP12/PDE4B/CX3CL1/VIM/GJB2/PTGS2/LCN2/GCH1/GJA1/CD55/CD14/AXL/LGALS9/LOXL1/SMAD6/CLDN1/SIRPA/ABL1/PYCARD/S100A14/IRAK1	25
BP	GO:0045668	negative regulation of osteoblast differentiation	8/616	53/18866	0.000299076	0.009273268	0.007493041	GREM1/ID1/CDK6/TWIST1/TRPM4/SOX9/ID3/SMAD6	8
BP	GO:0032060	bleb assembly	4/616	11/18866	0.000309262	0.009528022	0.007698888	EMP3/MYLK/PMP22/LPAR1	4
BP	GO:0002548	monocyte chemotaxis	9/616	67/18866	0.00031402	0.009590112	0.007749058	SERPINE1/GREM1/DUSP1/CXCL17/CX3CL1/LGMN/CXCL12/NBL1/S100A14	9
BP	GO:0031032	actomyosin structure organization	17/616	200/18866	0.000315242	0.009590112	0.007749058	CNN1/RTKN/TACSTD2/NEBL/LPAR1/KRT19/TSC1/LIMCH1/PPM1F/CNN3/TNNT1/TPM1/FRMD3/ABL1/F11R/ASAP3/ZYX	17
BP	GO:0001764	neuron migration	15/616	164/18866	0.000320821	0.00965487	0.007801385	NTNG1/FGF13/AUTS2/TWIST1/CX3CL1/CXCL12/SPOCK1/NKX2-1/NDN/AXL/MAP1B/MATN2/NDE1/DDIT4/ZMIZ1	15
BP	GO:0050764	regulation of phagocytosis	11/616	97/18866	0.000321363	0.00965487	0.007801385	C4BPB/ITGA2/CYBA/ITGAV/DOCK2/F2RL1/SYK/MERTK/RAPGEF1/SIRPA/PYCARD	11
BP	GO:0043491	protein kinase B signaling	21/616	278/18866	0.000335795	0.009964655	0.008051699	TMEM100/AKR1C3/ERBB3/LOX/FGF19/KIT/CHI3L1/RAC2/CX3CL1/SOX9/GDF15/MERTK/TRIB3/TGFA/AXL/HBEGF/FGFR3/PLEKHA1/RAPGEF1/KITLG/SH2B3	21
BP	GO:0110053	regulation of actin filament organization	21/616	278/18866	0.000335795	0.009964655	0.008051699	CDC42EP5/ID1/TACSTD2/RGS4/BAIAP2L2/CX3CL1/PDXP/LPAR1/CXCL12/TSC1/F2RL1/SVIL/LIMCH1/PPM1F/SSH3/CYFIP2/TPM1/ABL1/PYCARD/F11R/ASAP3	21
BP	GO:0014020	primary neural tube formation	11/616	98/18866	0.000351537	0.010368203	0.008377776	FZD2/TWIST1/OVOL2/BMP7/TSC1/CTHRC1/SHROOM3/ST14/COBL/ZEB2/ABL1	11
BP	GO:0071901	negative regulation of protein serine/threonine kinase activity	14/616	148/18866	0.000356759	0.010458448	0.008450697	SPRY1/CAV1/DUSP1/DUSP6/SPRY4/RGS4/PRKAG2/BMP7/SPRED1/MBIP/GADD45A/ABL1/PYCARD/SH2B3	14
BP	GO:0048041	focal adhesion assembly	10/616	83/18866	0.000364788	0.010629407	0.008588836	GREM1/APOD/THY1/ITGA2/GPM6B/TSC1/LIMCH1/PPM1F/ABL1/ACTN1	10
BP	GO:0042304	regulation of fatty acid biosynthetic process	8/616	55/18866	0.000388018	0.011171672	0.009026999	PLA2G3/CEACAM1/PRKAG2/PTGS2/SLC45A3/TRIB3/FABP5/EIF6	8
BP	GO:0050819	negative regulation of coagulation	8/616	55/18866	0.000388018	0.011171672	0.009026999	SERPINE1/SERPINE2/TSPAN8/CEACAM1/PLAT/F12/CD9/SH2B3	8
BP	GO:0010721	negative regulation of cell development	24/616	343/18866	0.000404933	0.01158972	0.009364793	THY1/PMP22/ID1/FGF13/TACSTD2/RGS4/CX3CL1/LPAR1/SOX9/VIM/EFNA1/BMP7/NOTCH3/POSTN/TSC1/SPOCK1/DNM3/PLK2/GBP1/ID4/LGALS1/DLL1/SOX2/CDK5RAP2	24
BP	GO:0035148	tube formation	14/616	150/18866	0.000409222	0.01164357	0.009408306	GREM1/FZD2/TWIST1/OVOL2/SOX9/BMP7/TSC1/CTHRC1/SHROOM3/ST14/TGM2/COBL/ZEB2/ABL1	14
BP	GO:0072175	epithelial tube formation	13/616	133/18866	0.000418174	0.01182871	0.009557903	GREM1/FZD2/TWIST1/OVOL2/SOX9/BMP7/TSC1/CTHRC1/SHROOM3/ST14/COBL/ZEB2/ABL1	13
BP	GO:0008217	regulation of blood pressure	16/616	187/18866	0.000435512	0.012241607	0.009891535	OXTR/COL1A2/CYBA/SGK1/PTGS2/POSTN/GCH1/F2RL1/GJA1/STK39/TNNI3/TPM1/SOD2/F11R/DLL1/NAMPT	16
BP	GO:0016331	morphogenesis of embryonic epithelium	14/616	151/18866	0.000437833	0.012241607	0.009891535	GREM1/FZD2/TWIST1/OVOL2/SOX9/BMP7/TSC1/CTHRC1/ALDH1A3/SHROOM3/ST14/COBL/ZEB2/ABL1	14
BP	GO:0030282	bone mineralization	12/616	117/18866	0.000445381	0.012381073	0.010004227	GREM1/MGP/COL1A2/LOX/FBN2/TWIST1/TRPM4/GPM6B/SOX9/BMP7/PTGS2/FGFR3	12
BP	GO:0051639	actin filament network formation	4/616	12/18866	0.000451943	0.01242073	0.010036271	PLS1/LCP1/COBL/ACTN1	4
BP	GO:0090331	negative regulation of platelet aggregation	4/616	12/18866	0.000451943	0.01242073	0.010036271	SERPINE2/CEACAM1/CD9/SH2B3	4
BP	GO:0001837	epithelial to mesenchymal transition	14/616	152/18866	0.000468132	0.012792967	0.010337048	GREM1/TMEM100/SPRY1/FOXA1/GLIPR2/DAB2/TWIST1/OVOL2/SOX9/EFNA1/BMP7/NKX2-1/SPRED1/FOXA2	14
BP	GO:0034614	cellular response to reactive oxygen species	15/616	170/18866	0.000471013	0.01279937	0.010342222	AKR1C3/BMP7/JUN/LCN2/GCH1/AXL/NET1/ETS1/PLEKHA1/GPR37/TPM1/MAPK13/SOD2/SIRPA/ABL1	15
BP	GO:0051656	establishment of organelle localization	28/616	432/18866	0.00047859	0.01280776	0.010349001	SPRY1/SNAP91/PLA2G3/FNBP1L/KIT/RAB17/RAC2/CD59/AP1M2/DNM3/GJA1/SYK/SERPINA1/MYO5C/TGFA/TRAPPC6B/GEM/MAP1B/CHMP4C/COL7A1/LGALS9/MYO1D/KIF1A/EIF6/NDE1/CDH3/CENPF/CDK5RAP2	28
BP	GO:2000047	regulation of cell-cell adhesion mediated by cadherin	5/616	21/18866	0.000481014	0.01280776	0.010349001	FOXA1/EPCAM/ADAM19/FOXA2/PPM1F	5
BP	GO:0072330	monocarboxylic acid biosynthetic process	19/616	246/18866	0.000482858	0.01280776	0.010349001	DHRS9/AKR1C3/HPGD/PLA2G3/FGF19/CEACAM1/PLA2G4A/PRKAB1/PRKAG2/PTGS2/SLC45A3/TRIB3/FABP5/ACOX2/LIPG/ALDH1A3/RBP1/EIF6/SCD	19
BP	GO:0001776	leukocyte homeostasis	10/616	86/18866	0.000486651	0.01280776	0.010349001	PDE4B/MERTK/SLC40A1/AXL/LGALS9/DOCK10/ABL1/KITLG/TSC22D3/SH2B3	10
BP	GO:0034109	homotypic cell-cell adhesion	10/616	86/18866	0.000486651	0.01280776	0.010349001	SERPINE2/CEACAM1/ANK3/CD9/SYK/CEACAM5/F11R/LGALS1/SH2B3/JUP	10
BP	GO:0033627	cell adhesion mediated by integrin	9/616	71/18866	0.000487302	0.01280776	0.010349001	SERPINE1/ITGA2/EFNA1/ITGAV/SYK/SKAP1/MUC1/ITGA5/NPNT	9
BP	GO:0010565	regulation of cellular ketone metabolic process	16/616	189/18866	0.000489856	0.01280776	0.010349001	AKR1C3/CAV1/HPGD/PLA2G3/FGF19/CEACAM1/TWIST1/SOX9/PRKAG2/PTGS2/SLC45A3/TRIB3/FABP5/ODC1/EIF6/PSMB7	16
BP	GO:0042692	muscle cell differentiation	26/616	390/18866	0.000495168	0.012859168	0.01039054	SCGB3A1/GREM1/FLNC/ALPK2/LOX/CDH2/NEBL/RXRA/KIT/CACNA1H/RGS4/SOX9/CYP26B1/GDF15/CD9/KRT19/TSC1/POPDC3/TNNT1/TPM1/SOD2/NPNT/CEACAM5/ABL1/SDC1/DLL1	26
BP	GO:0022600	digestive system process	11/616	102/18866	0.00049714	0.012859168	0.01039054	GCNT3/OXTR/SLC5A1/SERPINA3/SOX9/PLS1/SGK1/STK39/TFF3/UGCG/F11R	11
BP	GO:0022604	regulation of cell morphogenesis	31/616	499/18866	0.000501338	0.01289878	0.010422548	CRABP2/THY1/CDC42EP5/NTNG1/ID1/FGF13/SPARC/CDH2/TACSTD2/KIT/RAC2/COCH/LPAR1/CXCL12/EFNA1/NGF/POSTN/DNM3/GBP1/MAP1B/NEDD9/SYT17/PALMD/KIF1A/SHROOM3/TPM1/EEF2K/ZEB2/ABL1/CLDN3/F11R	31
BP	GO:1901890	positive regulation of cell junction assembly	11/616	103/18866	0.000540522	0.013767113	0.011124184	THY1/OXTR/CAV1/TSC1/THBS2/PPM1F/SLITRK6/EEF2K/CLDN1/ABL1/CLDN3	11
BP	GO:0030336	negative regulation of cell migration	24/616	350/18866	0.00054078	0.013767113	0.011124184	SERPINE1/GREM1/APOD/THY1/DUSP1/TACSTD2/CX3CL1/CXCL12/TP53INP1/MARVELD3/GJA1/NKX2-1/NBL1/SPRED1/GADD45A/STC1/ARHGDIB/LIMCH1/CITED2/TPM1/CDH1/CARD10/CLDN3/JUP	24
BP	GO:0030100	regulation of endocytosis	17/616	210/18866	0.000553949	0.014028532	0.011335417	SERPINE1/GREM1/SH3GL3/SNAP91/CAV1/PROM2/DAB2/RAB17/ITGA2/F2RL1/SYK/CD14/AXL/ARFGAP1/EEF2K/ABL1/DLL1	17
BP	GO:0031638	zymogen activation	8/616	58/18866	0.000560698	0.014125494	0.011413764	SERPINE1/SERPINE2/CTSH/PLAT/F12/LGMN/CYFIP2/PYCARD	8
BP	GO:0097191	extrinsic apoptotic signaling pathway	18/616	230/18866	0.000576545	0.014380412	0.011619744	SERPINE1/SRPX/CAV1/ERBB3/CD70/CX3CL1/TNFSF10/NGF/G0S2/LCN2/ITGAV/IFI27/ITPRIP/FGFR3/EYA2/PYCARD/KITLG/MOAP1	18
BP	GO:0031346	positive regulation of cell projection organization	26/616	394/18866	0.000576762	0.014380412	0.011619744	CRABP2/FSCN1/CDC42EP5/PLA2G3/PROM2/FNBP1L/AUTS2/CNTN1/KIT/RAC2/ITGA2/CX3CL1/LPAR1/TMEM106B/CXCL12/BMP7/NGF/LCN2/DNM3/F2RL1/MAP1B/SYT17/EEF2K/RAPGEF1/COBL/ZEB2	26
BP	GO:0060562	epithelial tube morphogenesis	23/616	331/18866	0.000583865	0.014413261	0.011646287	GREM1/SPRY1/FZD2/TACSTD2/CTSH/FOXA1/TWIST1/OVOL2/SOX9/SOX18/BMP7/TSC1/NKX2-1/CTHRC1/MYC/SHROOM3/ST14/COBL/NPNT/ZEB2/DDR1/ABL1/DLL1	23
BP	GO:0060485	mesenchyme development	21/616	290/18866	0.000586438	0.014413261	0.011646287	GREM1/TMEM100/SPRY1/ERBB3/FOXA1/GLIPR2/BNC2/DAB2/TWIST1/OVOL2/SOX9/EFNA1/BMP7/NKX2-1/BASP1/SPRED1/MYC/FOXA2/CITED2/ZEB2/KITLG	21
BP	GO:0032231	regulation of actin filament bundle assembly	11/616	104/18866	0.000587019	0.014413261	0.011646287	ID1/TACSTD2/CX3CL1/LPAR1/TSC1/LIMCH1/PPM1F/TPM1/ABL1/F11R/ASAP3	11
BP	GO:0032928	regulation of superoxide anion generation	5/616	22/18866	0.000605895	0.014774607	0.011938265	CYBA/F2RL1/SYK/AATF/PON3	5
BP	GO:0001890	placenta development	14/616	156/18866	0.000607845	0.014774607	0.011938265	CTSB/RXRA/NDP/OVOL2/GJB2/BMP7/PTGS2/KRT19/GJA1/ADAM19/FOSL1/STC1/ST14/STC2	14
BP	GO:0071248	cellular response to metal ion	16/616	193/18866	0.000616185	0.014849997	0.011999181	AKR1C3/CPNE4/FBP1/CACNA1H/FSTL3/ANK3/LGMN/JUN/PTGS2/SLC40A1/SYT17/SLC12A2/EEF2K/CLDN1/CDH1/MT1X	16
BP	GO:0042573	retinoic acid metabolic process	6/616	33/18866	0.000617087	0.014849997	0.011999181	CRABP2/DHRS9/AKR1C3/CYP26B1/ALDH1A3/RBP1	6
BP	GO:0006801	superoxide metabolic process	9/616	74/18866	0.000663265	0.015882243	0.012833263	CYBA/BMP7/GCH1/F2RL1/SYK/NCF2/AATF/SOD2/PON3	9
BP	GO:0061028	establishment of endothelial barrier	7/616	46/18866	0.000676369	0.016048488	0.012967593	SOX18/F2RL1/MARVELD2/RAPGEF1/CLDN1/CLDN3/F11R	7
BP	GO:0010634	positive regulation of epithelial cell migration	15/616	176/18866	0.000677686	0.016048488	0.012967593	RAB25/FGFBP1/SPARC/CTSH/GLIPR2/ITGA2/LGMN/SOX9/JUN/PTGS2/PLK2/HBEGF/PPM1F/ETS1/ABL1	15
BP	GO:0051924	regulation of calcium ion transport	19/616	253/18866	0.000680161	0.016048488	0.012967593	THY1/TSPAN13/CAV1/MYLK/PDE4B/RGS4/CX3CL1/HSPA2/CXCL12/CYBA/PTGS2/CALM1/GJA1/RRAD/GEM/STC1/STC2/SPINK1/ABL1	19
BP	GO:0001841	neural tube formation	11/616	106/18866	0.000690056	0.016202915	0.013092375	FZD2/TWIST1/OVOL2/BMP7/TSC1/CTHRC1/SHROOM3/ST14/COBL/ZEB2/ABL1	11
BP	GO:0061098	positive regulation of protein tyrosine kinase activity	8/616	60/18866	0.000706938	0.01651913	0.013347884	GREM1/ERBB3/EFNA1/DLG3/TGFA/HBEGF/NEDD9/AFAP1L2	8
BP	GO:0051271	negative regulation of cellular component movement	26/616	400/18866	0.000721218	0.016771783	0.013552035	SERPINE1/GREM1/APOD/THY1/DUSP1/TACSTD2/CX3CL1/CXCL12/TP53INP1/CD9/MARVELD3/GJA1/NKX2-1/NBL1/SPRED1/GADD45A/STC1/ARHGDIB/LIMCH1/CITED2/TPM1/CDH1/CARD10/CLDN3/ACTN1/JUP	26
BP	GO:0051146	striated muscle cell differentiation	21/616	295/18866	0.000731363	0.016926333	0.013676915	SCGB3A1/GREM1/FLNC/ALPK2/LOX/CDH2/NEBL/RXRA/CACNA1H/RGS4/CYP26B1/GDF15/CD9/KRT19/TSC1/POPDC3/TNNT1/TPM1/CEACAM5/SDC1/DLL1	21
BP	GO:0002688	regulation of leukocyte chemotaxis	12/616	124/18866	0.000753128	0.017112939	0.013827697	SERPINE1/GREM1/DUSP1/CXCL17/RAC2/LGMN/CXCL12/F2RL1/NBL1/STK39/LGALS9/S100A14	12
BP	GO:0006907	pinocytosis	5/616	23/18866	0.000753578	0.017112939	0.013827697	CAV1/PROM2/DOCK2/AXL/PYCARD	5
BP	GO:2000773	negative regulation of cellular senescence	5/616	23/18866	0.000753578	0.017112939	0.013827697	CDK6/TWIST1/PLK2/ABL1/NAMPT	5
BP	GO:2000810	regulation of bicellular tight junction assembly	5/616	23/18866	0.000753578	0.017112939	0.013827697	GJA1/PRKCH/CLDN1/CLDN3/F11R	5
BP	GO:0072073	kidney epithelium development	13/616	142/18866	0.000780982	0.017637411	0.014251484	GREM1/SPRY1/TACSTD2/EPCAM/SOX9/BMP7/CRLF1/BASP1/MYC/SMAD6/NPNT/SDC1/DLL1	13
BP	GO:0090257	regulation of muscle system process	19/616	256/18866	0.000783966	0.017637411	0.014251484	OXTR/CNN1/CAV1/FBXO32/FGF13/PDE4B/KIT/RGS4/TRPM4/ITGA2/PTGS2/CALM1/STC1/TNNI3/KCNMA1/TNNT1/TPM1/NPNT/JUP	19
BP	GO:0090303	positive regulation of wound healing	8/616	61/18866	0.000790779	0.017708321	0.014308781	SERPINE1/MYLK/PLA2G4A/F12/HBEGF/CLDN1/CLDN3/F11R	8
BP	GO:0007229	integrin-mediated signaling pathway	11/616	108/18866	0.000807702	0.018003941	0.014547649	THY1/CEACAM1/ITGA2/ITGAV/SYK/NEDD9/ADAMTS1/ITGA5/SLC2A10/ABL1/ZYX	11
BP	GO:0010649	regulation of cell communication by electrical coupling	4/616	14/18866	0.000867528	0.019248778	0.01555351	CAV1/ANK3/CALM1/GJA1	4
BP	GO:0032233	positive regulation of actin filament bundle assembly	8/616	62/18866	0.000882426	0.019482877	0.015742668	ID1/CX3CL1/LPAR1/TSC1/LIMCH1/PPM1F/TPM1/ABL1	8
BP	GO:0106106	cold-induced thermogenesis	13/616	144/18866	0.000890162	0.019482877	0.015742668	OXTR/CAV1/LAMA4/ID1/PRKAB1/YBX2/G0S2/LCN2/GJA1/SYK/PCTP/FABP5/SCD	13
BP	GO:0120161	regulation of cold-induced thermogenesis	13/616	144/18866	0.000890162	0.019482877	0.015742668	OXTR/CAV1/LAMA4/ID1/PRKAB1/YBX2/G0S2/LCN2/GJA1/SYK/PCTP/FABP5/SCD	13
BP	GO:0017015	regulation of transforming growth factor beta receptor signaling pathway	12/616	127/18866	0.000931053	0.020286044	0.016391648	LRG1/SPRY1/CAV1/LOX/FBN2/DAB2/NKX2-1/SPRED1/CITED2/SMAD6/NPNT/SLC2A10	12
BP	GO:0042180	cellular ketone metabolic process	19/616	260/18866	0.000943354	0.020409546	0.01649144	DHRS9/AKR1C3/CAV1/HPGD/PLA2G3/FGF19/CEACAM1/CACNA1H/TWIST1/SOX9/PRKAG2/PTGS2/SLC45A3/TRIB3/FABP5/ODC1/AKR1B1/EIF6/PSMB7	19
BP	GO:0007596	blood coagulation	23/616	343/18866	0.000947039	0.020409546	0.01649144	SERPINE1/COL1A2/SERPINE2/CAV1/TSPAN8/CEACAM1/C4BPB/PLAT/PLA2G4A/F12/ITGA2/CD59/CD9/F2RL1/ANXA8/SYK/SERPINA1/MERTK/AXL/FOXA2/PRKCH/F11R/SH2B3	23
BP	GO:0038127	ERBB signaling pathway	13/616	145/18866	0.000949379	0.020409546	0.01649144	SPRY1/AGR2/ERBB3/PIGR/CEACAM1/LGMN/SOX9/TGFA/HBEGF/RPS6KA5/AFAP1L2/ABL1/SOCS4	13
BP	GO:2000146	negative regulation of cell motility	24/616	365/18866	0.000971858	0.020647448	0.016683671	SERPINE1/GREM1/APOD/THY1/DUSP1/TACSTD2/CX3CL1/CXCL12/TP53INP1/MARVELD3/GJA1/NKX2-1/NBL1/SPRED1/GADD45A/STC1/ARHGDIB/LIMCH1/CITED2/TPM1/CDH1/CARD10/CLDN3/JUP	24
BP	GO:0051893	regulation of focal adhesion assembly	8/616	63/18866	0.000982396	0.020647448	0.016683671	GREM1/APOD/THY1/GPM6B/TSC1/LIMCH1/PPM1F/ABL1	8
BP	GO:0090109	regulation of cell-substrate junction assembly	8/616	63/18866	0.000982396	0.020647448	0.016683671	GREM1/APOD/THY1/GPM6B/TSC1/LIMCH1/PPM1F/ABL1	8
BP	GO:0051056	regulation of small GTPase mediated signal transduction	22/616	323/18866	0.000989781	0.020647448	0.016683671	ABCA1/SPRY1/FBP1/SPRY4/AUTS2/RAC2/LPAR1/NGF/RAP1GAP/STMN3/F2RL1/ARHGAP22/FAM13B/NET1/ARHGDIB/ARFGAP1/ARHGEF16/RAPGEF1/ABL1/KITLG/F11R/DENND1A	22
BP	GO:0060537	muscle tissue development	26/616	409/18866	0.000996948	0.020647448	0.016683671	GREM1/ALPK2/CAV1/ERBB3/LOX/MYLK/NEBL/RXRA/RGS4/TWIST1/SOX9/CYP26B1/BMP7/ANKRD33/TSC1/GJA1/NUPR1/COL11A1/SVIL/POPDC3/SAV1/TNNI3/EYA2/TPM1/CENPF/DLL1	26
BP	GO:2000107	negative regulation of leukocyte apoptotic process	7/616	49/18866	0.000997667	0.020647448	0.016683671	IL7R/CXCL12/EFNA1/MERTK/AXL/KITLG/TSC22D3	7
BP	GO:0034405	response to fluid shear stress	6/616	36/18866	0.000998863	0.020647448	0.016683671	ABCA1/PTGS2/GJA1/CITED2/ETS1/SMAD6	6
BP	GO:0042554	superoxide anion generation	6/616	36/18866	0.000998863	0.020647448	0.016683671	CYBA/F2RL1/SYK/NCF2/AATF/PON3	6
BP	GO:0071634	regulation of transforming growth factor beta production	6/616	36/18866	0.000998863	0.020647448	0.016683671	LUM/CX3CL1/PTGS2/ITGAV/LGALS9/CDH3	6
BP	GO:0042542	response to hydrogen peroxide	13/616	146/18866	0.00101186	0.020827085	0.016828823	DUSP1/JUN/LCN2/AXL/FOSL1/NET1/ETS1/PLEKHA1/GPR37/MAPK13/SIRPA/ABL1/SDC1	13
BP	GO:0046394	carboxylic acid biosynthetic process	24/616	367/18866	0.001047392	0.021467088	0.017345962	DHRS9/AKR1C3/BCAT1/HPGD/PLA2G3/FGF19/CEACAM1/PLA2G4A/PRKAB1/HAS3/PRKAG2/PTGS2/GCH1/SLC45A3/SYK/TRIB3/FABP5/ACOX2/LIPG/ALDH1A3/RBP1/EIF6/CBS/SCD	24
BP	GO:0007265	Ras protein signal transduction	23/616	346/18866	0.001063721	0.02163087	0.017478302	ABCA1/COL1A2/SPRY1/CDC42EP5/RTKN/FBP1/SPRY4/AUTS2/RAC2/LPAR1/NGF/JUN/STMN3/F2RL1/PLK2/NET1/ARHGDIB/ARFGAP1/RAPGEF1/ABL1/KITLG/F11R/DENND1A	23
BP	GO:1903844	regulation of cellular response to transforming growth factor beta stimulus	12/616	129/18866	0.001068105	0.02163087	0.017478302	LRG1/SPRY1/CAV1/LOX/FBN2/DAB2/NKX2-1/SPRED1/CITED2/SMAD6/NPNT/SLC2A10	12
BP	GO:0050808	synapse organization	27/616	433/18866	0.001069401	0.02163087	0.017478302	OXTR/NTNG1/FGF13/SPARC/SPOCK2/CDH2/RAB17/ANK3/CX3CL1/PPFIBP2/LGMN/COL4A5/EFNA1/DLG3/TSC1/DNM3/ARHGAP22/MAP1B/THBS2/KIF1A/SLITRK6/DOCK10/EEF2K/CDH1/NDRG1/ABL1/ACTN1	27
BP	GO:0044409	entry into host	13/616	147/18866	0.001077742	0.02163087	0.017478302	CAV1/CTSB/ITGA2/ITGAV/TMPRSS2/CD55/AXL/LGALS9/ITGA5/CLDN1/CDH1/F11R/LGALS1	13
BP	GO:0051592	response to calcium ion	13/616	147/18866	0.001077742	0.02163087	0.017478302	AKR1C3/CPNE4/CAV1/DUSP1/SPARC/LGMN/JUN/KCNMB4/CALM1/SYT17/KCNMA1/EEF2K/SDC1	13
BP	GO:0016053	organic acid biosynthetic process	24/616	368/18866	0.001087025	0.021727031	0.017556003	DHRS9/AKR1C3/BCAT1/HPGD/PLA2G3/FGF19/CEACAM1/PLA2G4A/PRKAB1/HAS3/PRKAG2/PTGS2/GCH1/SLC45A3/SYK/TRIB3/FABP5/ACOX2/LIPG/ALDH1A3/RBP1/EIF6/CBS/SCD	24
BP	GO:0071496	cellular response to external stimulus	22/616	326/18866	0.001115557	0.02212028	0.017873758	AKR1C3/MMP7/CADPS2/ITGA2/SOX9/PRKAG2/CYBA/JUN/PTGS2/LCN2/POSTN/TSC1/GJA1/AXL/INHBB/FOSL1/GADD45A/FOXA2/RRAGD/CBS/F11R/NAMPT	22
BP	GO:0060541	respiratory system development	16/616	204/18866	0.001115846	0.02212028	0.017873758	SPRY1/AGR2/LOX/ID1/SPARC/CTSH/FOXA1/CHI3L1/CRISPLD2/FSTL3/SOX9/NKX2-1/SPDEF/BASP1/SAV1/ALDH1A3	16
BP	GO:0071677	positive regulation of mononuclear cell migration	5/616	25/18866	0.001127397	0.022258028	0.017985062	SERPINE1/CXCL17/LGMN/CXCL12/S100A14	5
BP	GO:0007599	hemostasis	23/616	348/18866	0.001148224	0.022300942	0.018019738	SERPINE1/COL1A2/SERPINE2/CAV1/TSPAN8/CEACAM1/C4BPB/PLAT/PLA2G4A/F12/ITGA2/CD59/CD9/F2RL1/ANXA8/SYK/SERPINA1/MERTK/AXL/FOXA2/PRKCH/F11R/SH2B3	23
BP	GO:0006000	fructose metabolic process	4/616	15/18866	0.001152623	0.022300942	0.018019738	FBP1/ALDOC/AKR1B1/PFKFB3	4
BP	GO:0016114	terpenoid biosynthetic process	4/616	15/18866	0.001152623	0.022300942	0.018019738	DHRS9/AKR1C3/ALDH1A3/RBP1	4
BP	GO:0034111	negative regulation of homotypic cell-cell adhesion	4/616	15/18866	0.001152623	0.022300942	0.018019738	SERPINE2/CEACAM1/CD9/SH2B3	4
BP	GO:0038065	collagen-activated signaling pathway	4/616	15/18866	0.001152623	0.022300942	0.018019738	ITGA2/COL4A5/SYK/DDR1	4
BP	GO:0060428	lung epithelium development	6/616	37/18866	0.001159733	0.02234912	0.018058667	AGR2/FOXA1/SOX9/NKX2-1/SPDEF/SAV1	6
BP	GO:0050817	coagulation	23/616	349/18866	0.001192602	0.022891329	0.018496786	SERPINE1/COL1A2/SERPINE2/CAV1/TSPAN8/CEACAM1/C4BPB/PLAT/PLA2G4A/F12/ITGA2/CD59/CD9/F2RL1/ANXA8/SYK/SERPINA1/MERTK/AXL/FOXA2/PRKCH/F11R/SH2B3	23
BP	GO:0003206	cardiac chamber morphogenesis	12/616	131/18866	0.001221509	0.023261572	0.018795951	FZD2/RXRA/OVOL2/BMP7/COL11A1/SAV1/ADAMTS1/TNNI3/CITED2/SMAD6/TPM1/DHRS3	12
BP	GO:0045667	regulation of osteoblast differentiation	12/616	131/18866	0.001221509	0.023261572	0.018795951	GREM1/ID1/CDK6/FBN2/TWIST1/TRPM4/SOX9/BMP7/CTHRC1/ID3/SMAD6/NPNT	12
BP	GO:0071674	mononuclear cell migration	10/616	97/18866	0.001255908	0.023689955	0.019142096	SERPINE1/GREM1/DUSP1/CXCL17/CX3CL1/LGMN/CXCL12/NBL1/SIRPA/S100A14	10
BP	GO:0120162	positive regulation of cold-induced thermogenesis	10/616	97/18866	0.001255908	0.023689955	0.019142096	OXTR/CAV1/PRKAB1/YBX2/G0S2/LCN2/GJA1/SYK/FABP5/SCD	10
BP	GO:0061138	morphogenesis of a branching epithelium	15/616	187/18866	0.001258697	0.023689955	0.019142096	GREM1/SPRY1/TACSTD2/CTSH/FOXA1/RXRA/SOX9/BMP7/NKX2-1/MYC/ST14/TGM2/NPNT/DDR1/ABL1	15
BP	GO:0051051	negative regulation of transport	29/616	483/18866	0.001273301	0.023871924	0.019289132	APOD/OXTR/SERPINE2/SH3GL3/CAV1/ERBB3/IL11/PROM2/CEACAM1/RGS4/TWIST1/GPM6B/ANK3/PLA2G10/PTGS2/ITGAV/CALM1/GJA1/RRAD/FABP5/GEM/MAP1B/INHBB/STK39/LGALS9/STC1/PPM1F/SPINK1/SIRPA	29
BP	GO:1902903	regulation of supramolecular fiber organization	24/616	373/18866	0.001305228	0.024376013	0.019696449	CDC42EP5/ID1/FGF13/TACSTD2/RGS4/BAIAP2L2/CX3CL1/PDXP/LPAR1/CXCL12/TSC1/F2RL1/SVIL/MAP1B/LIMCH1/PPM1F/SSH3/CYFIP2/TPM1/ABL1/PYCARD/F11R/ASAP3/CDK5RAP2	24
BP	GO:0052126	movement in host environment	14/616	169/18866	0.001329537	0.024707611	0.019964388	CAV1/CTSB/ITGA2/ITGAV/TMPRSS2/CD55/AXL/CHMP4C/LGALS9/ITGA5/CLDN1/CDH1/F11R/LGALS1	14
BP	GO:0150116	regulation of cell-substrate junction organization	8/616	66/18866	0.0013377	0.024707611	0.019964388	GREM1/APOD/THY1/GPM6B/TSC1/LIMCH1/PPM1F/ABL1	8
BP	GO:0071604	transforming growth factor beta production	6/616	38/18866	0.001339713	0.024707611	0.019964388	LUM/CX3CL1/PTGS2/ITGAV/LGALS9/CDH3	6
BP	GO:0032147	activation of protein kinase activity	22/616	331/18866	0.001355783	0.024707611	0.019964388	GREM1/MUC20/DUSP6/FGF13/KIT/CHI3L1/CXCL17/LPAR1/PRKAG2/GDF15/NGF/SYK/TGFA/AVPI1/IGFBP6/ERN2/GADD45A/STK39/RAPGEF1/CARD10/ABL1/IRAK1	22
BP	GO:0060343	trabecula formation	5/616	26/18866	0.00135874	0.024707611	0.019964388	GREM1/FBN2/OVOL2/SLC40A1/ADAMTS1	5
BP	GO:0060740	prostate gland epithelium morphogenesis	5/616	26/18866	0.00135874	0.024707611	0.019964388	FOXA1/RXRA/SOX9/BMP7/ID4	5
BP	GO:0097066	response to thyroid hormone	5/616	26/18866	0.00135874	0.024707611	0.019964388	CTSH/CTSB/KIT/LMO2/AKR1B1	5
BP	GO:0045766	positive regulation of angiogenesis	16/616	208/18866	0.001367425	0.024772407	0.020016745	SERPINE1/GREM1/LRG1/FGFBP1/CTSH/CHI3L1/TWIST1/CX3CL1/PTGS2/PLK2/ANGPTL4/ETS1/ITGA5/ABL1/DLL1/JUP	16
BP	GO:0007369	gastrulation	15/616	189/18866	0.00140001	0.025245442	0.02039897	COL8A1/DUSP1/ITGA2/BMP7/ITGAV/GJA1/COL11A1/COL12A1/COL5A2/COL7A1/FOXA2/EYA2/ITGA5/COL5A1/SOX2	15
BP	GO:2000241	regulation of reproductive process	14/616	170/18866	0.001406585	0.025245442	0.02039897	OXTR/DUSP1/RXRA/CACNA1H/PLA2G10/SOX9/BMP7/GJA1/NUPR1/INHBB/ARHGDIB/CITED2/SPINK1/AURKA	14
BP	GO:0042493	response to drug	25/616	397/18866	0.001409194	0.025245442	0.02039897	NNMT/ABCA1/APOD/OXTR/LOX/DUSP6/FBP1/PDE4B/ITGA2/ABCC4/CYBA/PTGS2/LCN2/MAP1B/FOSL1/MYC/PPM1F/CDH1/ALDH3A1/CDH3/CENPF/PFAS/LGALS1/COL18A1/ABCC3	25
BP	GO:0072678	T cell migration	8/616	67/18866	0.001476504	0.025960667	0.02097689	APOD/CXCL16/CXCL12/STK39/CD99L2/SLC12A2/PYCARD/F11R	8
BP	GO:0046683	response to organophosphorus	12/616	134/18866	0.001485493	0.025960667	0.02097689	DUSP1/SPARC/TRPM4/PDXP/LPAR1/PTGS2/FOSL1/STC1/EEF2K/RAPGEF1/SDC1/ALDH3A1	12
BP	GO:0046718	viral entry into host cell	12/616	134/18866	0.001485493	0.025960667	0.02097689	CAV1/CTSB/ITGA2/ITGAV/TMPRSS2/CD55/AXL/LGALS9/ITGA5/CLDN1/F11R/LGALS1	12
BP	GO:0007584	response to nutrient	14/616	171/18866	0.001487325	0.025960667	0.02097689	ABCA1/AKR1C3/SPARC/ITGA2/CYP26B1/BMP7/PTGS2/POSTN/MAP1B/LIPG/FOXA2/STC1/STC2/ALDH3A1	14
BP	GO:0048732	gland development	27/616	443/18866	0.001489982	0.025960667	0.02097689	OXTR/SERPINE2/CAV1/FOXA1/CEACAM1/RXRA/ITGA2/FSTL3/SOX9/BMP7/JUN/CRIP1/NKX2-1/ALDH1A3/ID4/CITED2/ETS1/TGM2/PCK2/CLDN1/COBL/CDH1/DDR1/ABL1/SOX2/AURKA/OAS2	27
BP	GO:0001780	neutrophil homeostasis	4/616	16/18866	0.001497421	0.025960667	0.02097689	PDE4B/MERTK/AXL/SH2B3	4
BP	GO:0019372	lipoxygenase pathway	4/616	16/18866	0.001497421	0.025960667	0.02097689	HPGD/PLA2G3/PTGS2/PON3	4
BP	GO:0034116	positive regulation of heterotypic cell-cell adhesion	4/616	16/18866	0.001497421	0.025960667	0.02097689	THY1/CEACAM6/BMP7/SKAP1	4
BP	GO:0034310	primary alcohol catabolic process	4/616	16/18866	0.001497421	0.025960667	0.02097689	AKR1C3/SULT1A4/SULT1A2/ALDH1B1	4
BP	GO:0038179	neurotrophin signaling pathway	6/616	39/18866	0.001540247	0.026607771	0.021499767	SPRY1/NGF/NDN/CYFIP2/RAPGEF1/DDIT4	6
BP	GO:0045807	positive regulation of endocytosis	10/616	100/18866	0.001584755	0.027205277	0.021982567	SERPINE1/GREM1/DAB2/ITGA2/F2RL1/SYK/CD14/AXL/EEF2K/DLL1	10
BP	GO:0070555	response to interleukin-1	16/616	211/18866	0.001586084	0.027205277	0.021982567	AKAP12/CHI3L1/CX3CL1/SOX9/CYBA/LCN2/HNMT/GBP1/LGALS9/RPS6KA5/ETS1/MAPK13/PSMB7/SIRPA/PYCARD/IRAK1	16
BP	GO:0010812	negative regulation of cell-substrate adhesion	8/616	68/18866	0.001626489	0.027701848	0.02238381	SERPINE1/APOD/TACSTD2/CX3CL1/POSTN/SPOCK1/GBP1/LGALS1	8
BP	GO:0050766	positive regulation of phagocytosis	8/616	68/18866	0.001626489	0.027701848	0.02238381	ITGA2/CYBA/DOCK2/F2RL1/MERTK/RAPGEF1/SIRPA/PYCARD	8
BP	GO:0006633	fatty acid biosynthetic process	14/616	173/18866	0.001660433	0.028180757	0.02277078	AKR1C3/HPGD/PLA2G3/CEACAM1/PLA2G4A/PRKAB1/PRKAG2/PTGS2/SLC45A3/TRIB3/FABP5/LIPG/EIF6/SCD	14
BP	GO:0034219	carbohydrate transmembrane transport	11/616	118/18866	0.001673075	0.028296022	0.022863918	SLC5A1/SLC2A3/FGF19/PRKAG2/TSC1/SLC45A3/TRIB3/FABP5/SLC2A6/TMEM144/SLC2A10	11
BP	GO:0001666	response to hypoxia	23/616	359/18866	0.001723928	0.029054493	0.023476782	CAV1/PLAT/TWIST1/ITGA2/CXCL12/CYBA/BMP7/PTGS2/POSTN/SLC11A2/ANGPTL4/MYC/STC1/STC2/KCNMA1/CITED2/ETS1/PSMB7/NDRG1/ALDH3A1/DDIT4/CLDN3/IRAK1	23
BP	GO:0050768	negative regulation of neurogenesis	20/616	295/18866	0.001742021	0.029139722	0.023545649	THY1/PMP22/ID1/FGF13/CX3CL1/LPAR1/SOX9/VIM/EFNA1/BMP7/NOTCH3/TSC1/SPOCK1/DNM3/PLK2/ID4/LGALS1/DLL1/SOX2/CDK5RAP2	20
BP	GO:1990845	adaptive thermogenesis	13/616	155/18866	0.001745252	0.029139722	0.023545649	OXTR/CAV1/LAMA4/ID1/PRKAB1/YBX2/G0S2/LCN2/GJA1/SYK/PCTP/FABP5/SCD	13
BP	GO:0001659	temperature homeostasis	14/616	174/18866	0.001753082	0.029139722	0.023545649	OXTR/CAV1/LAMA4/ID1/PRKAB1/YBX2/G0S2/PTGS2/LCN2/GJA1/SYK/PCTP/FABP5/SCD	14
BP	GO:0015718	monocarboxylic acid transport	14/616	174/18866	0.001753082	0.029139722	0.023545649	SLC16A9/PLA2G3/CEACAM1/RXRA/PLA2G4A/PLA2G10/ABCC4/PRKAG2/STARD10/SYK/SLC16A5/FABP5/SLCO2A1/ABCC3	14
BP	GO:0032757	positive regulation of interleukin-8 production	7/616	54/18866	0.001787622	0.029612087	0.023927332	SERPINE1/F2RL1/SYK/CD14/LGALS9/AFAP1L2/PYCARD	7
BP	GO:0000187	activation of MAPK activity	13/616	156/18866	0.001848652	0.0304367	0.02459364	MUC20/DUSP6/KIT/CXCL17/LPAR1/GDF15/SYK/TGFA/AVPI1/IGFBP6/ERN2/STK39/IRAK1	13
BP	GO:0010921	regulation of phosphatase activity	14/616	175/18866	0.001849988	0.0304367	0.02459364	SPOCD1/PPP2R2B/PHACTR3/RCAN1/ITGA2/DLG3/ELFN2/TSC1/CALM1/LMTK3/SPRED1/MYO1D/PPP1R15A/NPNT	14
BP	GO:0031667	response to nutrient levels	28/616	473/18866	0.001883914	0.030866381	0.024940834	ABCA1/AKR1C3/MMP7/SPARC/CADPS2/ITGA2/PRKAG2/CYP26B1/GDF15/CYBA/BMP7/JUN/PTGS2/LCN2/POSTN/TSC1/MAP1B/INHBB/FSTL1/LIPG/TMEM135/FOXA2/STC1/RRAGD/STC2/PCK2/ALDH3A1/NAMPT	28
BP	GO:0031268	pseudopodium organization	4/616	17/18866	0.001908011	0.030866381	0.024940834	RAB25/CDC42EP5/KIT/F2RL1	4
BP	GO:0048385	regulation of retinoic acid receptor signaling pathway	4/616	17/18866	0.001908011	0.030866381	0.024940834	CRABP2/AKR1C3/CYP26B1/DHRS3	4
BP	GO:0097067	cellular response to thyroid hormone stimulus	4/616	17/18866	0.001908011	0.030866381	0.024940834	CTSH/CTSB/KIT/LMO2	4
BP	GO:2000811	negative regulation of anoikis	4/616	17/18866	0.001908011	0.030866381	0.024940834	CAV1/CEACAM6/ITGA5/CEACAM5	4
BP	GO:0006972	hyperosmotic response	5/616	28/18866	0.001923752	0.030914255	0.024979517	EFHD1/HNMT/AKR1B1/SLC12A2/CLDN1	5
BP	GO:0010460	positive regulation of heart rate	5/616	28/18866	0.001923752	0.030914255	0.024979517	RGS4/TRPM4/SLC1A1/GCH1/TPM1	5
BP	GO:0048872	homeostasis of number of cells	18/616	256/18866	0.001950988	0.031241899	0.025244262	IL7R/CDK6/CDH2/PDE4B/KIT/DYRK3/SOX9/SLC11A2/MERTK/SLC40A1/AXL/LGALS9/ETS1/DOCK10/ABL1/KITLG/TSC22D3/SH2B3	18
BP	GO:0043271	negative regulation of ion transport	13/616	157/18866	0.001957059	0.031241899	0.025244262	SERPINE2/CAV1/RGS4/TWIST1/GPM6B/ANK3/PTGS2/CALM1/RRAD/GEM/STK39/STC1/SPINK1	13
BP	GO:0007517	muscle organ development	25/616	407/18866	0.001976349	0.031446058	0.025409228	GREM1/CAV1/ERBB3/LOX/MYLK/FZD2/RXRA/CACNA1H/RGS4/TWIST1/CYP26B1/ANKRD33/GJA1/NUPR1/COL11A1/SVIL/POPDC3/HBEGF/BASP1/SAV1/ID3/TNNI3/TPM1/CENPF/DLL1	25
BP	GO:0060560	developmental growth involved in morphogenesis	17/616	236/18866	0.001995487	0.031646468	0.025571164	CRABP2/SPRY1/FGF13/AUTS2/SOX9/CXCL12/NGF/POSTN/NDN/MAP1B/SYT17/CYFIP2/COBL/ZEB2/DDR1/ABL1/AURKA	17
BP	GO:0007272	ensheathment of neurons	12/616	139/18866	0.002029066	0.03196935	0.025832061	CLDN11/MALL/MAL2/PMP22/CMTM8/LPAR1/BCAS1/CD9/TSC1/GALC/ID4/NDRG1	12
BP	GO:0008366	axon ensheathment	12/616	139/18866	0.002029066	0.03196935	0.025832061	CLDN11/MALL/MAL2/PMP22/CMTM8/LPAR1/BCAS1/CD9/TSC1/GALC/ID4/NDRG1	12
BP	GO:0002065	columnar/cuboidal epithelial cell differentiation	11/616	121/18866	0.002045631	0.032008506	0.0258637	SERPINE1/AGR2/CDK6/CDH2/FOXA1/RXRA/SPDEF/SAV1/SLITRK6/ABL1/DLL1	11
BP	GO:0050673	epithelial cell proliferation	27/616	453/18866	0.002046258	0.032008506	0.0258637	COL8A1/LRG1/CAV1/FGFBP1/ID1/SPARC/CDK6/TACSTD2/CEACAM1/KIT/TWIST1/OVOL2/SOX9/CXCL12/CYBA/JUN/MARVELD3/GJA1/NUPR1/RUNX3/TGFA/EHF/SAV1/MYC/CLDN1/CDH3/SOX2	27
BP	GO:0030324	lung development	14/616	177/18866	0.002057164	0.032008506	0.0258637	SPRY1/AGR2/LOX/ID1/SPARC/CTSH/FOXA1/CHI3L1/CRISPLD2/FSTL3/SOX9/NKX2-1/SPDEF/SAV1	14
BP	GO:0007159	leukocyte cell-cell adhesion	23/616	364/18866	0.002058021	0.032008506	0.0258637	THY1/CAV1/IL7R/CD70/CEACAM1/RAC2/CXCL12/BMP7/VTCN1/SYK/CD55/RUNX3/LGALS9/GCNT1/ETS1/SKAP1/ITGA5/SIRPA/PYCARD/F11R/LGALS1/ZMIZ1/IRAK1	23
BP	GO:0048588	developmental cell growth	17/616	237/18866	0.002086454	0.032346718	0.026136985	CRABP2/FGF13/AUTS2/RGS4/SOX9/CXCL12/NGF/POSTN/NDN/MAP1B/SYT17/CYFIP2/COBL/ZEB2/DDR1/ABL1/AURKA	17
BP	GO:0010951	negative regulation of endopeptidase activity	18/616	258/18866	0.002124224	0.032827059	0.026525113	CST1/SERPINE1/CST4/SERPINE2/SERPINA3/SPOCK2/NGF/PTGS2/SPOCK1/CST2/ANXA8/SERPINA1/COL7A1/CRIM1/WFDC2/SPINK1/CST6/TNFAIP8	18
BP	GO:0046579	positive regulation of Ras protein signal transduction	8/616	71/18866	0.002149836	0.033117054	0.026759436	AUTS2/LPAR1/NGF/F2RL1/NET1/RAPGEF1/KITLG/F11R	8
BP	GO:0051090	regulation of DNA-binding transcription factor activity	27/616	455/18866	0.002176661	0.033423843	0.02700733	GREM1/BEX1/CAV1/FZD2/ID1/FOXA1/KIT/TWIST1/NDP/CX3CL1/PLA2G10/BMP7/SGK1/JUN/SYK/NUPR1/SAV1/ID3/FOSL1/LGALS9/FOXA2/RPS6KA5/PRKCH/HES6/PYCARD/JUP/IRAK1	27
BP	GO:0072511	divalent inorganic cation transport	28/616	478/18866	0.002191418	0.033543951	0.027104379	TCN1/THY1/TSPAN13/CAV1/MYLK/PDE4B/CACNA1H/RGS4/TRPM4/SLC39A11/CX3CL1/CYSLTR1/HSPA2/CXCL12/CYBA/PTGS2/ITGAV/SLC11A2/CALM1/GJA1/RRAD/SLC40A1/GEM/PMPCA/STC1/STC2/SPINK1/ABL1	28
BP	GO:0031529	ruffle organization	7/616	56/18866	0.002213416	0.0337738	0.027290104	CAV1/TACSTD2/AIF1L/SH3YL1/PLEKHA1/TPM1/COBL	7
BP	GO:0062012	regulation of small molecule metabolic process	27/616	456/18866	0.002244488	0.034140214	0.027586176	AKR1C3/CAV1/HPGD/PLA2G3/FBP1/FGF19/CEACAM1/KIT/TWIST1/SOX9/PRKAG2/PTGS2/SLC45A3/NUPR1/TRIB3/FABP5/SLC2A6/ODC1/FOXA2/TFF3/EIF6/FMO5/PSMB7/ZBTB20/DDIT4/PFKFB3/SCD	27
BP	GO:0060441	epithelial tube branching involved in lung morphogenesis	5/616	29/18866	0.002262935	0.034205681	0.027639075	SPRY1/CTSH/FOXA1/SOX9/NKX2-1	5
BP	GO:0090344	negative regulation of cell aging	5/616	29/18866	0.002262935	0.034205681	0.027639075	CDK6/TWIST1/PLK2/ABL1/NAMPT	5
BP	GO:0014706	striated muscle tissue development	24/616	389/18866	0.002274844	0.034231861	0.027660229	GREM1/ALPK2/CAV1/ERBB3/LOX/NEBL/RXRA/RGS4/TWIST1/CYP26B1/BMP7/ANKRD33/TSC1/GJA1/NUPR1/COL11A1/SVIL/POPDC3/SAV1/TNNI3/EYA2/TPM1/CENPF/DLL1	24
BP	GO:0071470	cellular response to osmotic stress	6/616	42/18866	0.002280173	0.034231861	0.027660229	EFHD1/MYLK/PTGS2/MBIP/STK39/AKR1B1	6
BP	GO:0032355	response to estradiol	12/616	141/18866	0.002287742	0.034231861	0.027660229	OXTR/HPGD/DUSP1/FOXA1/ITGA2/GJB2/BMP7/PTGS2/POSTN/GJA1/MAP1B/ETS1	12
BP	GO:0046470	phosphatidylcholine metabolic process	9/616	88/18866	0.002292976	0.034231861	0.027660229	PLA2G3/PLA2G4A/SLC44A3/PLA2G10/PLA2G4C/CDS1/STARD10/PCTP/FABP5	9
BP	GO:0007173	epidermal growth factor receptor signaling pathway	11/616	123/18866	0.00232951	0.034670275	0.028014478	SPRY1/AGR2/PIGR/CEACAM1/SOX9/TGFA/HBEGF/RPS6KA5/AFAP1L2/ABL1/SOCS4	11
BP	GO:1903522	regulation of blood circulation	20/616	303/18866	0.00238094	0.035223749	0.028461699	OXTR/CAV1/FGF13/PDE4B/CACNA1H/RGS4/TRPM4/SLC1A1/PTGS2/KCNMB4/GCH1/KCNIP1/CALM1/F2RL1/GJA1/HBEGF/STC1/TNNI3/TPM1/JUP	20
BP	GO:0071605	monocyte chemotactic protein-1 production	4/616	18/18866	0.002390396	0.035223749	0.028461699	APOD/TWIST1/SYK/LGALS9	4
BP	GO:0071637	regulation of monocyte chemotactic protein-1 production	4/616	18/18866	0.002390396	0.035223749	0.028461699	APOD/TWIST1/SYK/LGALS9	4
BP	GO:0043087	regulation of GTPase activity	28/616	481/18866	0.002395827	0.035223749	0.028461699	THY1/SPRY1/PROM2/RTKN/RGS4/CX3CL1/RAP1GAP/JUN/STMN3/DOCK2/TSC1/F2RL1/ARHGAP22/FAM13B/TRAPPC6B/NEDD9/GPSM1/NET1/ARHGDIB/TBC1D2/DOCK10/ARFGAP1/ARHGEF16/RAPGEF1/PYCARD/F11R/DENND1A/ASAP3	28
BP	GO:0030038	contractile actin filament bundle assembly	10/616	106/18866	0.002451582	0.035717772	0.028860883	TACSTD2/LPAR1/TSC1/LIMCH1/PPM1F/TPM1/ABL1/F11R/ASAP3/ZYX	10
BP	GO:0034446	substrate adhesion-dependent cell spreading	10/616	106/18866	0.002451582	0.035717772	0.028860883	NTNG1/TACSTD2/EFNA1/POSTN/ITGAV/MERTK/AXL/GBP1/NEDD9/ABL1	10
BP	GO:0043149	stress fiber assembly	10/616	106/18866	0.002451582	0.035717772	0.028860883	TACSTD2/LPAR1/TSC1/LIMCH1/PPM1F/TPM1/ABL1/F11R/ASAP3/ZYX	10
BP	GO:0007409	axonogenesis	28/616	482/18866	0.002467491	0.0358416	0.028960939	CRABP2/THY1/NTNG1/FGF13/CDH2/GFRA1/AUTS2/CDH11/RAC2/ANK3/PLA2G10/CXCL12/EFNA1/BMP7/NGF/RAP1GAP/NOTCH3/NKX2-1/NDN/NEXN/MAP1B/MATN2/RPS6KA5/VSTM2L/SLITRK6/COBL/ZEB2/ABL1	28
BP	GO:0030323	respiratory tube development	14/616	181/18866	0.00252934	0.036533902	0.029520337	SPRY1/AGR2/LOX/ID1/SPARC/CTSH/FOXA1/CHI3L1/CRISPLD2/FSTL3/SOX9/NKX2-1/SPDEF/SAV1	14
BP	GO:0045862	positive regulation of proteolysis	23/616	370/18866	0.002530258	0.036533902	0.029520337	CAV1/CTSH/DAB2/F12/LGMN/TNFSF10/PCOLCE2/EFNA1/NGF/BAG2/PLK2/SYK/NUPR1/TRIB3/LGALS9/MYC/PPM1F/CYFIP2/CTSD/PYCARD/CLDN3/SOCS4/AURKA	23
BP	GO:0071241	cellular response to inorganic substance	16/616	221/18866	0.002538229	0.036539926	0.029525205	AKR1C3/CPNE4/FBP1/CACNA1H/FSTL3/ANK3/LGMN/JUN/PTGS2/SLC40A1/SYT17/SLC12A2/EEF2K/CLDN1/CDH1/MT1X	16
BP	GO:0001763	morphogenesis of a branching structure	15/616	201/18866	0.002556367	0.036583275	0.029560232	GREM1/SPRY1/TACSTD2/CTSH/FOXA1/RXRA/SOX9/BMP7/NKX2-1/MYC/ST14/TGM2/NPNT/DDR1/ABL1	15
BP	GO:0010952	positive regulation of peptidase activity	15/616	201/18866	0.002556367	0.036583275	0.029560232	CAV1/CTSH/LGMN/TNFSF10/PCOLCE2/EFNA1/NGF/SYK/LGALS9/MYC/PPM1F/CYFIP2/CTSD/PYCARD/CLDN3	15
BP	GO:0086004	regulation of cardiac muscle cell contraction	6/616	43/18866	0.002578075	0.036785101	0.029723312	CAV1/FGF13/PDE4B/TRPM4/STC1/JUP	6
BP	GO:0001516	prostaglandin biosynthetic process	5/616	30/18866	0.002643625	0.037280511	0.030123617	AKR1C3/PLA2G3/PLA2G4A/PTGS2/FABP5	5
BP	GO:0030511	positive regulation of transforming growth factor beta receptor signaling pathway	5/616	30/18866	0.002643625	0.037280511	0.030123617	LRG1/DAB2/CITED2/NPNT/SLC2A10	5
BP	GO:0046457	prostanoid biosynthetic process	5/616	30/18866	0.002643625	0.037280511	0.030123617	AKR1C3/PLA2G3/PLA2G4A/PTGS2/FABP5	5
BP	GO:1903846	positive regulation of cellular response to transforming growth factor beta stimulus	5/616	30/18866	0.002643625	0.037280511	0.030123617	LRG1/DAB2/CITED2/NPNT/SLC2A10	5
BP	GO:0097529	myeloid leukocyte migration	16/616	222/18866	0.002655215	0.037335105	0.03016773	SERPINE1/GREM1/DUSP1/PDE4B/KIT/CXCL17/RAC2/CX3CL1/LGMN/CXCL12/CD9/SYK/NBL1/CD99L2/SIRPA/S100A14	16
BP	GO:0031214	biomineral tissue development	13/616	163/18866	0.002723097	0.037885513	0.030612474	GREM1/MGP/COL1A2/LOX/FBN2/TWIST1/TRPM4/GPM6B/SOX9/BMP7/PTGS2/FGFR3/AMTN	13
BP	GO:0110148	biomineralization	13/616	163/18866	0.002723097	0.037885513	0.030612474	GREM1/MGP/COL1A2/LOX/FBN2/TWIST1/TRPM4/GPM6B/SOX9/BMP7/PTGS2/FGFR3/AMTN	13
BP	GO:0043406	positive regulation of MAP kinase activity	18/616	264/18866	0.002723308	0.037885513	0.030612474	MUC20/DUSP6/KIT/CXCL17/LPAR1/GDF15/NGF/SYK/TGFA/AVPI1/IGFBP6/ERN2/GADD45A/STK39/RAPGEF1/ZEB2/KITLG/IRAK1	18
BP	GO:0050921	positive regulation of chemotaxis	12/616	144/18866	0.002725689	0.037885513	0.030612474	SERPINE1/CXCL17/RAC2/ITGA2/LPAR1/LGMN/CXCL12/F2RL1/STK39/LGALS9/PPM1F/S100A14	12
BP	GO:0010876	lipid localization	26/616	440/18866	0.002757614	0.038181361	0.030851527	ABCA1/APOD/CAV1/PLA2G3/CEACAM1/RXRA/PLA2G4A/PLA2G10/ABCC4/PLA2G4C/PRKAG2/TMEM30B/ABCA4/ITGAV/CDS1/STARD10/SYK/ATP8B3/PITPNC1/PCTP/FABP5/LIPG/TMEM159/UGCG/SLCO2A1/ABCC3	26
BP	GO:0042063	gliogenesis	20/616	307/18866	0.002768149	0.038181361	0.030851527	SERPINE2/ERBB3/CDK6/CDH2/CX3CL1/LPAR1/SOX9/VIM/CD9/SLC45A3/NKX2-1/NDN/MATN2/PRKCH/ID4/NDRG1/ABL1/ZMIZ1/DLL1/SOX2	20
BP	GO:0050678	regulation of epithelial cell proliferation	24/616	395/18866	0.002770655	0.038181361	0.030851527	LRG1/CAV1/FGFBP1/ID1/SPARC/CDK6/TACSTD2/CEACAM1/TWIST1/OVOL2/SOX9/CXCL12/CYBA/JUN/MARVELD3/GJA1/NUPR1/RUNX3/TGFA/SAV1/MYC/CLDN1/CDH3/SOX2	24
BP	GO:0120032	regulation of plasma membrane bounded cell projection assembly	14/616	183/18866	0.002796944	0.038328305	0.030970261	FSCN1/CDC42EP5/CAV1/FNBP1L/TACSTD2/AUTS2/KIT/RAB17/RAC2/RAP1GAP/DNM3/F2RL1/SH3YL1/COBL	14
BP	GO:1903036	positive regulation of response to wounding	8/616	74/18866	0.002797166	0.038328305	0.030970261	SERPINE1/MYLK/PLA2G4A/F12/HBEGF/CLDN1/CLDN3/F11R	8
BP	GO:0001523	retinoid metabolic process	10/616	108/18866	0.002812991	0.038436262	0.031057493	CRABP2/DHRS9/AKR1C3/CYP26B1/ABCA4/ALDH1A3/RBP1/AKR1B1/SDC1/DHRS3	10
BP	GO:0006631	fatty acid metabolic process	24/616	396/18866	0.002861594	0.038890982	0.031424919	AKR1C3/CAV1/HPGD/PLA2G3/CEACAM1/ECHDC3/PLA2G4A/TWIST1/PLA2G10/PRKAB1/SOX9/PLA2G4C/PRKAG2/PTGS2/SLC45A3/TRIB3/FABP5/ACOX2/LIPG/PCK2/EIF6/PON3/ECH1/SCD	24
BP	GO:0001656	metanephros development	9/616	91/18866	0.002886472	0.038890982	0.031424919	GREM1/SPRY1/CTSH/SOX9/BMP7/BASP1/ID3/MYC/AKR1B1	9
BP	GO:0001843	neural tube closure	9/616	91/18866	0.002886472	0.038890982	0.031424919	FZD2/TWIST1/TSC1/CTHRC1/SHROOM3/ST14/COBL/ZEB2/ABL1	9
BP	GO:0033273	response to vitamin	9/616	91/18866	0.002886472	0.038890982	0.031424919	SPARC/ITGA2/CYP26B1/BMP7/PTGS2/POSTN/MAP1B/STC1/STC2	9
BP	GO:0051492	regulation of stress fiber assembly	9/616	91/18866	0.002886472	0.038890982	0.031424919	TACSTD2/LPAR1/TSC1/LIMCH1/PPM1F/TPM1/ABL1/F11R/ASAP3	9
BP	GO:0085029	extracellular matrix assembly	6/616	44/18866	0.002904251	0.038913743	0.03144331	COL1A2/LOX/NTNG1/GPM6B/SOX9/HAS3	6
BP	GO:1903053	regulation of extracellular matrix organization	6/616	44/18866	0.002904251	0.038913743	0.03144331	FSCN1/SOX9/ETS1/SLC2A10/DDR1/ABL1	6
BP	GO:0010544	negative regulation of platelet activation	4/616	19/18866	0.002950462	0.039376191	0.031816981	SERPINE2/CEACAM1/CD9/SH2B3	4
BP	GO:0040013	negative regulation of locomotion	24/616	397/18866	0.002955046	0.039376191	0.031816981	SERPINE1/GREM1/APOD/THY1/DUSP1/TACSTD2/CX3CL1/CXCL12/TP53INP1/MARVELD3/GJA1/NKX2-1/NBL1/SPRED1/GADD45A/STC1/ARHGDIB/LIMCH1/CITED2/TPM1/CDH1/CARD10/CLDN3/JUP	24
BP	GO:0006636	unsaturated fatty acid biosynthetic process	7/616	59/18866	0.002993898	0.03960196	0.031999407	AKR1C3/HPGD/PLA2G3/PLA2G4A/PTGS2/FABP5/SCD	7
BP	GO:0046456	icosanoid biosynthetic process	7/616	59/18866	0.002993898	0.03960196	0.031999407	AKR1C3/HPGD/PLA2G3/PLA2G4A/PTGS2/SYK/FABP5	7
BP	GO:0001558	regulation of cell growth	25/616	420/18866	0.002996551	0.03960196	0.031999407	SCGB3A1/GREM1/CRABP2/SERPINE2/FGF13/FBP1/IGFBP7/CEACAM1/RGS4/CXCL16/CXCL12/CYBA/NGF/SGK1/SPOCK1/GJA1/GNG4/HBEGF/MAP1B/NET1/SYT17/EBAG9/EXOSC2/DDR1/ABL1	25
BP	GO:0006939	smooth muscle contraction	10/616	109/18866	0.003009002	0.039658148	0.032044809	OXTR/CNN1/CAV1/MYLK/KIT/ITGA2/PTGS2/TNNI3/KCNMA1/NPNT	10
BP	GO:0038034	signal transduction in absence of ligand	8/616	75/18866	0.003043716	0.039898256	0.032238822	SRPX/ERBB3/CX3CL1/LCN2/ITGAV/EYA2/KITLG/MOAP1	8
BP	GO:0097192	extrinsic apoptotic signaling pathway in absence of ligand	8/616	75/18866	0.003043716	0.039898256	0.032238822	SRPX/ERBB3/CX3CL1/LCN2/ITGAV/EYA2/KITLG/MOAP1	8
BP	GO:0010644	cell communication by electrical coupling	5/616	31/18866	0.003068634	0.039900495	0.032240632	CAV1/ANK3/GJB2/CALM1/GJA1	5
BP	GO:0045987	positive regulation of smooth muscle contraction	5/616	31/18866	0.003068634	0.039900495	0.032240632	OXTR/KIT/ITGA2/PTGS2/NPNT	5
BP	GO:0050974	detection of mechanical stimulus involved in sensory perception	5/616	31/18866	0.003068634	0.039900495	0.032240632	SERPINE2/KIT/ITGA2/CXCL12/COL11A1	5
BP	GO:0060491	regulation of cell projection assembly	14/616	185/18866	0.003087377	0.040036577	0.03235059	FSCN1/CDC42EP5/CAV1/FNBP1L/TACSTD2/AUTS2/KIT/RAB17/RAC2/RAP1GAP/DNM3/F2RL1/SH3YL1/COBL	14
BP	GO:0031341	regulation of cell killing	9/616	92/18866	0.003109196	0.040104483	0.032405459	IL7R/CEACAM1/CD59/CADM1/F2RL1/SYK/CD55/LGALS9/AZGP1	9
BP	GO:0060606	tube closure	9/616	92/18866	0.003109196	0.040104483	0.032405459	FZD2/TWIST1/TSC1/CTHRC1/SHROOM3/ST14/COBL/ZEB2/ABL1	9
BP	GO:0060249	anatomical structure homeostasis	27/616	469/18866	0.003304482	0.042510046	0.034349216	CST4/NAPSA/LOX/SERPINA3/CTSH/PIGR/RAC2/CX3CL1/SLC1A1/SOX9/ABCA4/PTGS2/GJA1/SYK/CCNE2/POLE2/STK39/MYC/TFF3/AKR1B1/SLC12A2/CLDN1/SPATA7/AZGP1/CDH3/CLDN3/F11R	27
BP	GO:0003183	mitral valve morphogenesis	3/616	10/18866	0.003501022	0.043931464	0.035497759	TWIST1/EFNA1/SMAD6	3
BP	GO:0006971	hypotonic response	3/616	10/18866	0.003501022	0.043931464	0.035497759	MYLK/ITGA2/STK39	3
BP	GO:0034350	regulation of glial cell apoptotic process	3/616	10/18866	0.003501022	0.043931464	0.035497759	AKAP12/PRKCH/DLL1	3
BP	GO:0035581	sequestering of extracellular ligand from receptor	3/616	10/18866	0.003501022	0.043931464	0.035497759	GREM1/FBN2/NBL1	3
BP	GO:0046598	positive regulation of viral entry into host cell	3/616	10/18866	0.003501022	0.043931464	0.035497759	TMPRSS2/LGALS9/LGALS1	3
BP	GO:0061140	lung secretory cell differentiation	3/616	10/18866	0.003501022	0.043931464	0.035497759	AGR2/NKX2-1/SPDEF	3
BP	GO:0075294	positive regulation by symbiont of entry into host	3/616	10/18866	0.003501022	0.043931464	0.035497759	TMPRSS2/LGALS9/LGALS1	3
BP	GO:0140042	lipid droplet formation	3/616	10/18866	0.003501022	0.043931464	0.035497759	PLA2G4C/CDS1/TMEM159	3
BP	GO:0007156	homophilic cell adhesion via plasma membrane adhesion molecules	13/616	168/18866	0.003534742	0.043931464	0.035497759	PCDH20/MPZL2/CDH2/CDH11/CEACAM1/CEACAM6/CADM1/NEXN/FAT3/VSTM2L/CDH1/CEACAM5/CDH3	13
BP	GO:1902905	positive regulation of supramolecular fiber organization	15/616	208/18866	0.003536588	0.043931464	0.035497759	CDC42EP5/ID1/BAIAP2L2/CX3CL1/PDXP/LPAR1/TSC1/F2RL1/MAP1B/LIMCH1/PPM1F/TPM1/ABL1/PYCARD/CDK5RAP2	15
BP	GO:0010743	regulation of macrophage derived foam cell differentiation	5/616	32/18866	0.003540778	0.043931464	0.035497759	ABCA1/PLA2G3/PLA2G10/ITGAV/PRKCH	5
BP	GO:0031345	negative regulation of cell projection organization	14/616	188/18866	0.003568961	0.043931464	0.035497759	THY1/PMP22/ID1/FGF13/TACSTD2/LPAR1/VIM/EFNA1/RAP1GAP/TSC1/SPOCK1/DNM3/PLK2/LGALS1	14
BP	GO:0030500	regulation of bone mineralization	8/616	77/18866	0.003587297	0.043931464	0.035497759	GREM1/MGP/FBN2/TWIST1/TRPM4/GPM6B/SOX9/BMP7	8
BP	GO:0030903	notochord development	4/616	20/18866	0.003593944	0.043931464	0.035497759	SOX9/EFNA1/ID3/COBL	4
BP	GO:0070262	peptidyl-serine dephosphorylation	4/616	20/18866	0.003593944	0.043931464	0.035497759	PPP2R2B/DUSP1/PPM1F/PPP1R15A	4
BP	GO:0071636	positive regulation of transforming growth factor beta production	4/616	20/18866	0.003593944	0.043931464	0.035497759	LUM/CX3CL1/PTGS2/LGALS9	4
BP	GO:0034308	primary alcohol metabolic process	9/616	94/18866	0.003595161	0.043931464	0.035497759	DHRS9/AKR1C3/CACNA1H/SULT1A4/SULT1A2/ALDH1A3/AKR1B1/ALDH1B1/DHRS3	9
BP	GO:0060993	kidney morphogenesis	9/616	94/18866	0.003595161	0.043931464	0.035497759	GREM1/GCNT3/TACSTD2/SOX9/BMP7/BASP1/MYC/GCNT1/NPNT	9
BP	GO:0043524	negative regulation of neuron apoptotic process	12/616	149/18866	0.003605242	0.043931464	0.035497759	ERBB3/PLA2G3/CX3CL1/LGMN/NGF/JUN/CRLF1/OXR1/AXL/VSTM2L/TFAP2D/SOD2	12
BP	GO:0048762	mesenchymal cell differentiation	16/616	229/18866	0.003605704	0.043931464	0.035497759	GREM1/TMEM100/SPRY1/FOXA1/GLIPR2/DAB2/TWIST1/OVOL2/SOX9/EFNA1/BMP7/NKX2-1/SPRED1/FOXA2/ZEB2/KITLG	16
BP	GO:0051648	vesicle localization	16/616	229/18866	0.003605704	0.043931464	0.035497759	SNAP91/FNBP1L/CDH2/RAB17/CD59/AP1M2/DNM3/SERPINA1/MYO5C/TGFA/TRAPPC6B/COL7A1/MYO1D/KIF1A/NDE1/CDH3	16
BP	GO:0050982	detection of mechanical stimulus	6/616	46/18866	0.00364791	0.044334023	0.035823036	SERPINE2/KIT/ITGA2/CXCL12/COL11A1/JUP	6
BP	GO:0010466	negative regulation of peptidase activity	18/616	272/18866	0.003735827	0.04528871	0.036594448	CST1/SERPINE1/CST4/SERPINE2/SERPINA3/SPOCK2/NGF/PTGS2/SPOCK1/CST2/ANXA8/SERPINA1/COL7A1/CRIM1/WFDC2/SPINK1/CST6/TNFAIP8	18
BP	GO:0070167	regulation of biomineral tissue development	9/616	95/18866	0.003859491	0.046554509	0.037617247	GREM1/MGP/FBN2/TWIST1/TRPM4/GPM6B/SOX9/BMP7/AMTN	9
BP	GO:0110149	regulation of biomineralization	9/616	95/18866	0.003859491	0.046554509	0.037617247	GREM1/MGP/FBN2/TWIST1/TRPM4/GPM6B/SOX9/BMP7/AMTN	9
BP	GO:0043900	regulation of multi-organism process	8/616	78/18866	0.003885808	0.046639336	0.03768579	OXTR/CACNA1H/PLA2G10/GJA1/INHBB/ARHGDIB/SPINK1/AURKA	8
BP	GO:0051057	positive regulation of small GTPase mediated signal transduction	8/616	78/18866	0.003885808	0.046639336	0.03768579	AUTS2/LPAR1/NGF/F2RL1/NET1/RAPGEF1/KITLG/F11R	8
BP	GO:0008643	carbohydrate transport	12/616	151/18866	0.004015524	0.047883652	0.038691229	SLC5A1/SLC2A3/FGF19/PRKAG2/PLS1/TSC1/SLC45A3/TRIB3/FABP5/SLC2A6/TMEM144/SLC2A10	12
BP	GO:0044319	wound healing, spreading of cells	5/616	33/18866	0.004062866	0.047883652	0.038691229	CEACAM1/HBEGF/ITGA5/DDR1/COL5A1	5
BP	GO:0048011	neurotrophin TRK receptor signaling pathway	5/616	33/18866	0.004062866	0.047883652	0.038691229	SPRY1/NGF/NDN/CYFIP2/DDIT4	5
BP	GO:0048384	retinoic acid receptor signaling pathway	5/616	33/18866	0.004062866	0.047883652	0.038691229	CRABP2/AKR1C3/RXRA/CYP26B1/DHRS3	5
BP	GO:0090505	epiboly involved in wound healing	5/616	33/18866	0.004062866	0.047883652	0.038691229	CEACAM1/HBEGF/ITGA5/DDR1/COL5A1	5
BP	GO:0043300	regulation of leukocyte degranulation	6/616	47/18866	0.004068675	0.047883652	0.038691229	PLA2G3/CEACAM1/RAC2/F2RL1/SYK/LGALS9	6
BP	GO:0045933	positive regulation of muscle contraction	6/616	47/18866	0.004068675	0.047883652	0.038691229	OXTR/KIT/TRPM4/ITGA2/PTGS2/NPNT	6
BP	GO:1903115	regulation of actin filament-based movement	6/616	47/18866	0.004068675	0.047883652	0.038691229	CAV1/FGF13/PDE4B/TRPM4/STC1/JUP	6
BP	GO:0051896	regulation of protein kinase B signaling	17/616	253/18866	0.004083906	0.047946251	0.03874181	AKR1C3/ERBB3/FGF19/KIT/CHI3L1/RAC2/CX3CL1/GDF15/TRIB3/TGFA/AXL/HBEGF/FGFR3/PLEKHA1/RAPGEF1/KITLG/SH2B3	17
BP	GO:0030856	regulation of epithelial cell differentiation	13/616	171/18866	0.004109271	0.048127229	0.038888045	SERPINE1/TMEM100/SPRY1/CAV1/ID1/CEACAM1/OVOL2/SOX9/SPRED1/PRKCH/ZEB2/F11R/DLL1	13
BP	GO:0002690	positive regulation of leukocyte chemotaxis	9/616	96/18866	0.004138794	0.048351669	0.039069399	SERPINE1/CXCL17/RAC2/LGMN/CXCL12/F2RL1/STK39/LGALS9/S100A14	9
BP	GO:0008645	hexose transmembrane transport	10/616	114/18866	0.004158423	0.048351669	0.039069399	SLC5A1/SLC2A3/FGF19/PRKAG2/TSC1/SLC45A3/TRIB3/FABP5/SLC2A6/SLC2A10	10
BP	GO:0016101	diterpenoid metabolic process	10/616	114/18866	0.004158423	0.048351669	0.039069399	CRABP2/DHRS9/AKR1C3/CYP26B1/ABCA4/ALDH1A3/RBP1/AKR1B1/SDC1/DHRS3	10
BP	GO:0071260	cellular response to mechanical stimulus	8/616	79/18866	0.004203137	0.048517216	0.039203165	MMP7/ITGA2/SOX9/CYBA/PTGS2/GJA1/GADD45A/F11R	8
BP	GO:0030278	regulation of ossification	15/616	212/18866	0.004222813	0.048517216	0.039203165	GREM1/MGP/ID1/CDK6/FBN2/TWIST1/TRPM4/GPM6B/SOX9/BMP7/CTHRC1/ID3/SMAD6/NPNT/DHRS3	15
BP	GO:0051650	establishment of vesicle localization	15/616	212/18866	0.004222813	0.048517216	0.039203165	SNAP91/FNBP1L/RAB17/CD59/AP1M2/DNM3/SERPINA1/MYO5C/TGFA/TRAPPC6B/COL7A1/MYO1D/KIF1A/NDE1/CDH3	15
BP	GO:0051701	interaction with host	15/616	212/18866	0.004222813	0.048517216	0.039203165	CAV1/CTSB/RXRA/ITGA2/ITGAV/TMPRSS2/CD55/AXL/CHMP4C/LGALS9/ITGA5/CLDN1/CDH1/F11R/LGALS1	15
BP	GO:1901215	negative regulation of neuron death	15/616	212/18866	0.004222813	0.048517216	0.039203165	ERBB3/PLA2G3/CX3CL1/LGMN/NGF/JUN/TSC1/SULT1A4/CRLF1/OXR1/AXL/VSTM2L/TFAP2D/SOD2/NCOA7	15
BP	GO:2000027	regulation of animal organ morphogenesis	17/616	254/18866	0.004248462	0.048656613	0.039315802	GREM1/SPRY1/FZD2/TACSTD2/CEACAM1/RXRA/DAB2/TWIST1/SOX9/BMP7/BASP1/CTHRC1/MYC/AMTN/CITED2/PSMB7/ABL1	17
BP	GO:0051961	negative regulation of nervous system development	20/616	319/18866	0.004259962	0.048656613	0.039315802	THY1/PMP22/ID1/FGF13/CX3CL1/LPAR1/SOX9/VIM/EFNA1/BMP7/NOTCH3/TSC1/SPOCK1/DNM3/PLK2/ID4/LGALS1/DLL1/SOX2/CDK5RAP2	20
BP	GO:0090101	negative regulation of transmembrane receptor protein serine/threonine kinase signaling pathway	11/616	133/18866	0.004265124	0.048656613	0.039315802	GREM1/SPRY1/CAV1/FBN2/FSTL3/NKX2-1/NBL1/SPRED1/SMAD6/SLC2A10/ABL1	11
BP	GO:0030728	ovulation	4/616	21/18866	0.004326399	0.049239506	0.039786794	HPGD/PTGS2/INHBB/ADAMTS1	4
BP	GO:0034612	response to tumor necrosis factor	20/616	320/18866	0.004409749	0.050070324	0.040458116	AFF3/AKAP12/CD70/CHI3L1/CX3CL1/TNFRSF19/CXCL16/CYBA/PTGS2/LCN2/POSTN/GCH1/F2RL1/SYK/CD14/GBP1/CLDN1/NPNT/PSMB7/PYCARD	20
BP	GO:0007050	cell cycle arrest	16/616	234/18866	0.004443261	0.050332683	0.040670109	GAS1/DUSP1/CDK6/PRKAB1/PRKAG2/TP53INP1/PLK2/ERN2/GADD45A/MYC/RRAGD/MUC1/PPP1R15A/ABL1/SOX2/AURKA	16
BP	GO:0010799	regulation of peptidyl-threonine phosphorylation	6/616	48/18866	0.004524269	0.051070271	0.0412661	CHI3L1/PRKAG2/BMP7/CALM1/SPRED1/DDIT4	6
BP	GO:0003151	outflow tract morphogenesis	8/616	80/18866	0.004540049	0.051070271	0.0412661	FZD2/TWIST1/SOX18/BMP7/JUN/CITED2/SMAD6/DHRS3	8
BP	GO:0006110	regulation of glycolytic process	8/616	80/18866	0.004540049	0.051070271	0.0412661	FBP1/PRKAG2/NUPR1/SLC2A6/EIF6/ZBTB20/DDIT4/PFKFB3	8
BP	GO:1903039	positive regulation of leukocyte cell-cell adhesion	16/616	235/18866	0.004628495	0.051258634	0.041418301	THY1/CAV1/IL7R/CD70/VTCN1/SYK/CD55/RUNX3/LGALS9/ETS1/SKAP1/SIRPA/PYCARD/LGALS1/ZMIZ1/IRAK1	16
BP	GO:0042908	xenobiotic transport	5/616	34/18866	0.004637691	0.051258634	0.041418301	SLC22A18/ABCC4/CLDN1/SLC29A4/ABCC3	5
BP	GO:0045907	positive regulation of vasoconstriction	5/616	34/18866	0.004637691	0.051258634	0.041418301	OXTR/CAV1/TRPM4/PTGS2/GJA1	5
BP	GO:0090504	epiboly	5/616	34/18866	0.004637691	0.051258634	0.041418301	CEACAM1/HBEGF/ITGA5/DDR1/COL5A1	5
BP	GO:0098901	regulation of cardiac muscle cell action potential	5/616	34/18866	0.004637691	0.051258634	0.041418301	CAV1/FGF13/TRPM4/ANK3/JUP	5
BP	GO:0003093	regulation of glomerular filtration	3/616	11/18866	0.004697931	0.051258634	0.041418301	CYBA/F2RL1/GJA1	3
BP	GO:0003174	mitral valve development	3/616	11/18866	0.004697931	0.051258634	0.041418301	TWIST1/EFNA1/SMAD6	3
BP	GO:0040015	negative regulation of multicellular organism growth	3/616	11/18866	0.004697931	0.051258634	0.041418301	LGMN/GDF15/STC2	3
BP	GO:0060433	bronchus development	3/616	11/18866	0.004697931	0.051258634	0.041418301	AGR2/SOX9/SPDEF	3
BP	GO:0097048	dendritic cell apoptotic process	3/616	11/18866	0.004697931	0.051258634	0.041418301	CXCL12/AXL/LGALS9	3
BP	GO:2000049	positive regulation of cell-cell adhesion mediated by cadherin	3/616	11/18866	0.004697931	0.051258634	0.041418301	FOXA1/ADAM19/FOXA2	3
BP	GO:2000668	regulation of dendritic cell apoptotic process	3/616	11/18866	0.004697931	0.051258634	0.041418301	CXCL12/AXL/LGALS9	3
BP	GO:0010977	negative regulation of neuron projection development	12/616	154/18866	0.004700455	0.051258634	0.041418301	THY1/PMP22/ID1/FGF13/LPAR1/VIM/EFNA1/TSC1/SPOCK1/DNM3/PLK2/LGALS1	12
BP	GO:0015749	monosaccharide transmembrane transport	10/616	116/18866	0.004705155	0.051258634	0.041418301	SLC5A1/SLC2A3/FGF19/PRKAG2/TSC1/SLC45A3/TRIB3/FABP5/SLC2A6/SLC2A10	10
BP	GO:0031098	stress-activated protein kinase signaling cascade	19/616	300/18866	0.004724714	0.05135605	0.041497016	CDC42EP5/DUSP1/FGF19/TNFRSF19/MARVELD3/F2RL1/SYK/ERN2/GADD45A/LGALS9/MYC/AKR1B1/MAPK13/RAPGEF1/ZEB2/SIRPA/PYCARD/CCDC88C/IRAK1	19
BP	GO:0044242	cellular lipid catabolic process	16/616	236/18866	0.004819987	0.052274163	0.042238875	AKR1C3/HPGD/PLA2G4A/TWIST1/PLA2G10/IDH1/PLA2G4C/CYP26B1/FUCA1/GALC/FABP5/ACOX2/LIPG/PCK2/SMPDL3B/ECH1	16
BP	GO:0048754	branching morphogenesis of an epithelial tube	12/616	155/18866	0.004948444	0.053547256	0.043267567	GREM1/SPRY1/TACSTD2/CTSH/FOXA1/SOX9/BMP7/NKX2-1/MYC/NPNT/DDR1/ABL1	12
BP	GO:0002067	glandular epithelial cell differentiation	6/616	49/18866	0.005016353	0.053563129	0.043280393	AGR2/CDK6/FOXA1/RXRA/SPDEF/DLL1	6
BP	GO:0006692	prostanoid metabolic process	6/616	49/18866	0.005016353	0.053563129	0.043280393	AKR1C3/HPGD/PLA2G3/PLA2G4A/PTGS2/FABP5	6
BP	GO:0006693	prostaglandin metabolic process	6/616	49/18866	0.005016353	0.053563129	0.043280393	AKR1C3/HPGD/PLA2G3/PLA2G4A/PTGS2/FABP5	6
BP	GO:0009395	phospholipid catabolic process	6/616	49/18866	0.005016353	0.053563129	0.043280393	PLA2G4A/PLA2G10/IDH1/PLA2G4C/LIPG/SMPDL3B	6
BP	GO:0030850	prostate gland development	6/616	49/18866	0.005016353	0.053563129	0.043280393	FOXA1/RXRA/SOX9/BMP7/CRIP1/ID4	6
BP	GO:0061383	trabecula morphogenesis	6/616	49/18866	0.005016353	0.053563129	0.043280393	GREM1/FBN2/OVOL2/BMP7/SLC40A1/ADAMTS1	6
BP	GO:0070306	lens fiber cell differentiation	5/616	35/18866	0.005268023	0.056103161	0.045332804	SPRY1/VIM/MAF/SPRED1/ZEB2	5
BP	GO:0006869	lipid transport	23/616	393/18866	0.005277432	0.056103161	0.045332804	ABCA1/APOD/CAV1/PLA2G3/CEACAM1/RXRA/PLA2G4A/PLA2G10/ABCC4/PRKAG2/TMEM30B/ABCA4/ITGAV/STARD10/SYK/ATP8B3/PITPNC1/PCTP/FABP5/LIPG/UGCG/SLCO2A1/ABCC3	23
BP	GO:0042552	myelination	11/616	137/18866	0.005329123	0.05652844	0.045676441	MALL/MAL2/PMP22/CMTM8/LPAR1/BCAS1/CD9/TSC1/GALC/ID4/NDRG1	11
BP	GO:0002683	negative regulation of immune system process	26/616	463/18866	0.005370919	0.056847128	0.045933949	GREM1/APOD/THY1/DUSP1/IL7R/CDK6/CEACAM1/C4BPB/FSTL3/CX3CL1/CD59/SOX9/CXCL12/VTCN1/MERTK/CD55/RUNX3/AXL/NBL1/GBP1/LGALS9/MYC/PHPT1/KITLG/TSC22D3/DLL1	26
BP	GO:0070301	cellular response to hydrogen peroxide	9/616	100/18866	0.00541714	0.057211145	0.046228084	LCN2/AXL/NET1/ETS1/PLEKHA1/GPR37/MAPK13/SIRPA/ABL1	9
BP	GO:1904062	regulation of cation transmembrane transport	21/616	349/18866	0.005509395	0.058058706	0.046912935	THY1/TSPAN13/CAV1/FGF13/PDE4B/RGS4/TWIST1/ANK3/CX3CL1/HSPA2/CYBA/DLG3/KCNIP1/CALM1/RRAD/GEM/STK39/STOM/GLRX/ABL1/SLC31A2	21
BP	GO:0071715	icosanoid transport	6/616	50/18866	0.00554659	0.058197087	0.047024751	PLA2G3/PLA2G4A/PLA2G10/ABCC4/SYK/SLCO2A1	6
BP	GO:1901571	fatty acid derivative transport	6/616	50/18866	0.00554659	0.058197087	0.047024751	PLA2G3/PLA2G4A/PLA2G10/ABCC4/SYK/SLCO2A1	6
BP	GO:0001570	vasculogenesis	8/616	83/18866	0.00567606	0.059298278	0.047914542	TMEM100/CAV1/CEACAM1/SOX18/ITGAV/SPRED1/TNNI3/ZMIZ1	8
BP	GO:0055117	regulation of cardiac muscle contraction	8/616	83/18866	0.00567606	0.059298278	0.047914542	CAV1/FGF13/PDE4B/TRPM4/CALM1/STC1/TNNI3/JUP	8
BP	GO:0051897	positive regulation of protein kinase B signaling	13/616	178/18866	0.005745654	0.059895968	0.04839749	AKR1C3/ERBB3/FGF19/KIT/CHI3L1/RAC2/CX3CL1/GDF15/TGFA/AXL/HBEGF/FGFR3/KITLG	13
BP	GO:0061448	connective tissue development	17/616	262/18866	0.005770929	0.060030069	0.048505848	GREM1/MGP/LOX/LUM/FOXA1/CHI3L1/TRPM4/SOX9/MAF/BMP7/CRIP1/COL11A1/RUNX3/STC1/FGFR3/ID4/COL5A1	17
BP	GO:0043270	positive regulation of ion transport	18/616	284/18866	0.005823274	0.060444583	0.048840785	THY1/CAV1/PLA2G3/MYLK/PRSS8/CNTN1/ANK3/CX3CL1/PLA2G10/HSPA2/CXCL12/CALM1/STK39/STC1/SLC12A2/GLRX/ABL1/RAB3B	18
BP	GO:0001580	detection of chemical stimulus involved in sensory perception of bitter taste	5/616	36/18866	0.005956597	0.061696062	0.049852013	CST1/CST4/PIGR/CST2/AZGP1	5
BP	GO:0031639	plasminogen activation	4/616	23/18866	0.006079409	0.061861596	0.049985769	SERPINE1/SERPINE2/PLAT/F12	4
BP	GO:0050860	negative regulation of T cell receptor signaling pathway	4/616	23/18866	0.006079409	0.061861596	0.049985769	THY1/CEACAM1/GBP1/PHPT1	4
BP	GO:0030279	negative regulation of ossification	8/616	84/18866	0.006099115	0.061861596	0.049985769	GREM1/ID1/CDK6/TWIST1/TRPM4/SOX9/ID3/SMAD6	8
BP	GO:0045123	cellular extravasation	7/616	67/18866	0.006106331	0.061861596	0.049985769	THY1/CX3CL1/CXCL12/GCNT1/CD99L2/SIRPA/F11R	7
BP	GO:0010755	regulation of plasminogen activation	3/616	12/18866	0.006113261	0.061861596	0.049985769	SERPINE1/SERPINE2/F12	3
BP	GO:0031392	regulation of prostaglandin biosynthetic process	3/616	12/18866	0.006113261	0.061861596	0.049985769	PLA2G3/PTGS2/FABP5	3
BP	GO:0033690	positive regulation of osteoblast proliferation	3/616	12/18866	0.006113261	0.061861596	0.049985769	ITGAV/CTHRC1/ABL1	3
BP	GO:0038063	collagen-activated tyrosine kinase receptor signaling pathway	3/616	12/18866	0.006113261	0.061861596	0.049985769	COL4A5/SYK/DDR1	3
BP	GO:0071639	positive regulation of monocyte chemotactic protein-1 production	3/616	12/18866	0.006113261	0.061861596	0.049985769	TWIST1/SYK/LGALS9	3
BP	GO:1900115	extracellular regulation of signal transduction	3/616	12/18866	0.006113261	0.061861596	0.049985769	GREM1/FBN2/NBL1	3
BP	GO:1900116	extracellular negative regulation of signal transduction	3/616	12/18866	0.006113261	0.061861596	0.049985769	GREM1/FBN2/NBL1	3
CC	GO:0062023	collagen-containing extracellular matrix	53/642	427/19559	6.71E-17	2.96E-14	2.47E-14	COL8A1/SERPINE1/GREM1/MGP/SRPX/COL1A2/SERPINE2/NTNG1/LUM/FBLN2/SERPINA3/LAMA4/SPARC/CDH2/MXRA5/IGFBP7/CTSH/FBN2/CTSB/F12/COCH/NDP/COL4A5/GDF15/CXCL12/BMP7/FMOD/POSTN/ANXA8/SERPINA1/MXRA7/COL11A1/ADAM19/ANGPTL4/COL12A1/CTHRC1/COL5A2/COL7A1/LGALS9/THBS2/ADAMTS1/MATN2/AMTN/LOXL1/TGM2/COL17A1/LAD1/NPNT/AZGP1/CTSD/COL5A1/LGALS1/COL18A1	53
CC	GO:0005911	cell-cell junction	47/642	493/19559	6.11E-11	1.35E-08	1.12E-08	CLDN11/FSCN1/SLC5A1/CLDN7/PMP22/FGF13/CLDN10/CDH2/CDH11/STEAP1/CRB3/EPCAM/ILDR1/CEACAM1/KIT/ANK3/BAIAP2L2/PDXP/CADM1/GJB2/DLG3/MARVELD3/STARD10/GJA1/MARVELD2/NEXN/SAV1/SHROOM3/CNN3/CD99L2/AMTN/VEZT/SKAP1/AKR1B1/ITGA5/COL17A1/CLDN1/CDH1/NDRG1/CGN/CDH3/CLDN3/F11R/ACTN1/DLL1/JUP/ZYX	47
CC	GO:0016324	apical plasma membrane	36/642	361/19559	3.42E-09	5.03E-07	4.19E-07	THY1/OXTR/MUC20/SLC5A1/ERBB3/PROM2/MAL2/SCNN1A/CDH2/CTSB/CRB3/EPCAM/CEACAM1/RAB17/SLC22A18/CEACAM6/ABCC4/SLC1A1/SLC34A2/CYBA/CD9/SLC11A2/GJA1/MARVELD2/STK39/STC1/SHROOM3/ANO1/KCNMA1/MUC1/SLC12A2/CLDN1/CEACAM5/SLC29A4/ATP6V1B2/DLL1	36
CC	GO:0045177	apical part of cell	38/642	433/19559	4.08E-08	4.50E-06	3.75E-06	THY1/OXTR/MUC20/SLC5A1/ERBB3/PROM2/MAL2/SCNN1A/CDH2/CTSB/CRB3/EPCAM/CEACAM1/PLAT/RAB17/SLC22A18/CEACAM6/LGMN/ABCC4/SLC1A1/SLC34A2/CYBA/CD9/SLC11A2/GJA1/MARVELD2/STK39/STC1/SHROOM3/ANO1/KCNMA1/MUC1/SLC12A2/CLDN1/CEACAM5/SLC29A4/ATP6V1B2/DLL1	38
CC	GO:0016328	lateral plasma membrane	13/642	65/19559	1.55E-07	1.13E-05	9.44E-06	ERBB3/CLDN7/FGF13/TACSTD2/EPCAM/CEACAM1/ANK3/GJB2/SLC12A2/CLDN1/CDH1/CLDN3/JUP	13
CC	GO:0016323	basolateral plasma membrane	26/642	246/19559	1.67E-07	1.13E-05	9.44E-06	MUC20/ALPK2/HPGD/ERBB3/CLDN7/PROM2/CDH2/TACSTD2/EPCAM/CEACAM1/RAB17/ANK3/ABCC4/CADM1/DLG3/MAP7/MARVELD2/SLC40A1/TGFA/STK39/MYO1D/ST14/SLC12A2/CLDN1/CEACAM5/SLC29A4	26
CC	GO:0098644	complex of collagen trimers	8/642	21/19559	1.80E-07	1.13E-05	9.44E-06	COL8A1/COL1A2/LUM/COL4A5/COL11A1/COL5A2/COL7A1/COL5A1	8
CC	GO:0005604	basement membrane	16/642	103/19559	2.39E-07	1.32E-05	1.10E-05	COL8A1/NTNG1/LAMA4/SPARC/COL4A5/COL7A1/THBS2/ADAMTS1/MATN2/AMTN/LOXL1/COL17A1/LAD1/NPNT/COL5A1/COL18A1	16
CC	GO:0030055	cell-substrate junction	35/642	423/19559	5.73E-07	2.81E-05	2.34E-05	FLNC/THY1/CNN1/CAV1/FZD2/CDH2/AKAP12/SPRY4/DAB2/RAC2/ITGA2/CD59/VIM/CYBA/LCP1/CD9/ITGAV/AIF1L/GJA1/ARHGAP22/SVIL/NEXN/CAPN5/NEDD9/LAYN/FGFR3/CNN3/CD99L2/TGM2/ITGA5/COL17A1/ACTN1/ASAP3/JUP/ZYX	35
CC	GO:0005581	collagen trimer	14/642	87/19559	8.67E-07	3.82E-05	3.19E-05	COL8A1/COL1A2/LOX/LUM/GLDN/COL4A5/COL11A1/COL12A1/CTHRC1/COL5A2/COL7A1/COL17A1/COL5A1/COL18A1	14
CC	GO:0005925	focal adhesion	34/642	415/19559	1.04E-06	4.17E-05	3.48E-05	FLNC/THY1/CNN1/CAV1/FZD2/CDH2/AKAP12/SPRY4/DAB2/RAC2/ITGA2/CD59/VIM/CYBA/LCP1/CD9/ITGAV/AIF1L/GJA1/ARHGAP22/SVIL/NEXN/CAPN5/NEDD9/LAYN/FGFR3/CNN3/CD99L2/TGM2/ITGA5/ACTN1/ASAP3/JUP/ZYX	34
CC	GO:0043296	apical junction complex	17/642	143/19559	4.71E-06	0.000173264	0.000144335	CLDN11/CLDN7/PMP22/CLDN10/CRB3/EPCAM/ANK3/DLG3/MARVELD3/MARVELD2/SHROOM3/CLDN1/CDH1/CGN/CLDN3/F11R/JUP	17
CC	GO:0070160	tight junction	16/642	129/19559	5.15E-06	0.000174596	0.000145444	CLDN11/CLDN7/PMP22/CLDN10/CRB3/EPCAM/ILDR1/ANK3/DLG3/MARVELD3/GJA1/MARVELD2/CLDN1/CGN/CLDN3/F11R	16
CC	GO:0005583	fibrillar collagen trimer	5/642	12/19559	2.45E-05	0.000721074	0.00060068	COL1A2/LUM/COL11A1/COL5A2/COL5A1	5
CC	GO:0098643	banded collagen fibril	5/642	12/19559	2.45E-05	0.000721074	0.00060068	COL1A2/LUM/COL11A1/COL5A2/COL5A1	5
CC	GO:0005923	bicellular tight junction	14/642	122/19559	4.78E-05	0.001270465	0.001058342	CLDN11/CLDN7/PMP22/CLDN10/CRB3/EPCAM/ANK3/DLG3/MARVELD3/MARVELD2/CLDN1/CGN/CLDN3/F11R	14
CC	GO:0031225	anchored component of membrane	17/642	171/19559	4.98E-05	0.001270465	0.001058342	NTM/FOLR3/THY1/GAS1/NTNG1/GFRA1/CNTN1/LY6E/CEACAM6/CD59/EFNA1/CD55/CD14/RGMB/CEACAM5/SMPDL3B/RAB3B	17
CC	GO:0005811	lipid droplet	12/642	93/19559	5.19E-05	0.001270465	0.001058342	CLDN11/CAV1/PLA2G4A/PLA2G4C/G0S2/TSC1/TMEM135/TMEM159/RBP1/DHRS3/METTL7A/IRAK1	12
CC	GO:0045121	membrane raft	25/642	329/19559	9.42E-05	0.002161943	0.001800974	ABCA1/THY1/CAV1/PROM2/MALL/RFTN1/MAL2/CDH2/CNTN1/SYNJ2/GPM6B/PTGS2/GJA1/CD55/CD14/SPRED1/MYO1D/ANO1/KCNMA1/SKAP1/RGMB/STOM/CDH1/CTSD/DLL1	25
CC	GO:0098857	membrane microdomain	25/642	330/19559	9.89E-05	0.002161943	0.001800974	ABCA1/THY1/CAV1/PROM2/MALL/RFTN1/MAL2/CDH2/CNTN1/SYNJ2/GPM6B/PTGS2/GJA1/CD55/CD14/SPRED1/MYO1D/ANO1/KCNMA1/SKAP1/RGMB/STOM/CDH1/CTSD/DLL1	25
CC	GO:0070820	tertiary granule	16/642	164/19559	0.00010295	0.002161943	0.001800974	TCN1/FOLR3/LRG1/SLC2A3/CTSH/CEACAM1/CD59/IDH1/CYBA/CD55/TMC6/ALDOC/STOM/CTSD/SIRPA/METTL7A	16
CC	GO:0046658	anchored component of plasma membrane	9/642	60/19559	0.0001385	0.002776303	0.002312757	FOLR3/THY1/GAS1/NTNG1/CNTN1/CD59/EFNA1/CD14/RGMB	9
CC	GO:0031252	cell leading edge	29/642	421/19559	0.000151854	0.002911637	0.002425496	THY1/FSCN1/AMPH/MYLK/CDK6/CDH2/SPRY4/RAC2/PDXP/VIM/LCP1/ITGAV/AIF1L/TSC1/SH3YL1/NEDD9/LAYN/MYO1D/VEZT/PLEKHA1/ITGA5/TPM1/COBL/CDH1/ABL1/KITLG/ATP6V1B2/ACTN1/ASAP3	29
CC	GO:0098589	membrane region	25/642	343/19559	0.000180859	0.003236379	0.002696017	ABCA1/THY1/CAV1/PROM2/MALL/RFTN1/MAL2/CDH2/CNTN1/SYNJ2/GPM6B/PTGS2/GJA1/CD55/CD14/SPRED1/MYO1D/ANO1/KCNMA1/SKAP1/RGMB/STOM/CDH1/CTSD/DLL1	25
CC	GO:0032432	actin filament bundle	10/642	76/19559	0.000183468	0.003236379	0.002696017	FSCN1/MYLK/NEBL/PLS1/CYBA/LCP1/LIMCH1/TPM1/ACTN1/ZYX	10
CC	GO:0005916	fascia adherens	4/642	10/19559	0.000206212	0.003497666	0.002913678	CDH2/GJA1/ACTN1/JUP	4
CC	GO:0005902	microvillus	11/642	93/19559	0.000232147	0.003791738	0.003158651	OXTR/FSCN1/MUC20/PROM2/FOXA1/CEACAM1/ITGAV/STARD10/MYO1D/AKR1B1/ATP6V1B2	11
CC	GO:0042581	specific granule	15/642	160/19559	0.00026029	0.004099569	0.003415084	TCN1/FOLR3/LRG1/SLC2A3/CEACAM1/CHI3L1/CD59/CYBA/LCN2/ITGAV/DOCK2/TMC6/STOM/CTSD/JUP	15
CC	GO:0001726	ruffle	16/642	179/19559	0.000283577	0.004312322	0.003592315	FSCN1/CDK6/SPRY4/PDXP/LCP1/ITGAV/AIF1L/SH3YL1/LAYN/PLEKHA1/ITGA5/TPM1/COBL/ATP6V1B2/ACTN1/ASAP3	16
CC	GO:0001725	stress fiber	9/642	68/19559	0.00036585	0.005204506	0.004335535	FSCN1/MYLK/NEBL/CYBA/LCP1/LIMCH1/TPM1/ACTN1/ZYX	9
CC	GO:0097517	contractile actin filament bundle	9/642	68/19559	0.00036585	0.005204506	0.004335535	FSCN1/MYLK/NEBL/CYBA/LCP1/LIMCH1/TPM1/ACTN1/ZYX	9
CC	GO:1904724	tertiary granule lumen	8/642	55/19559	0.000402279	0.005461524	0.004549641	TCN1/FOLR3/LRG1/CTSH/IDH1/ALDOC/CTSD/METTL7A	8
CC	GO:0045178	basal part of cell	9/642	69/19559	0.000408686	0.005461524	0.004549641	CLDN11/MUC20/ERBB3/TACSTD2/CEACAM1/ITGA2/ANK3/SLC11A2/SLC12A2	9
CC	GO:0035580	specific granule lumen	8/642	62/19559	0.000913826	0.011852859	0.009873846	TCN1/FOLR3/LRG1/CHI3L1/LCN2/DOCK2/CTSD/JUP	8
CC	GO:0031233	intrinsic component of external side of plasma membrane	5/642	24/19559	0.000949132	0.011959065	0.00996232	FOLR3/THY1/CD59/CD14/CEACAM5	5
CC	GO:0034774	secretory granule lumen	22/642	322/19559	0.001021428	0.012512489	0.010423341	SERPINE1/TCN1/FOLR3/LRG1/SERPINA3/SPARC/CTSH/CHI3L1/CRISPLD2/IDH1/LCN2/DOCK2/FUCA1/SERPINA1/FABP5/ALDOC/PSMB7/CTSD/DPP7/PYCARD/ACTN1/JUP	22
CC	GO:0031253	cell projection membrane	23/642	344/19559	0.001060091	0.01263514	0.010525514	THY1/FSCN1/MUC20/RAB25/SLC5A1/PROM2/SCNN1A/SPRY4/CEACAM1/PDXP/SLC34A2/LCP1/ITGAV/AIF1L/SLC11A2/SH3YL1/MYO1D/VEZT/PLEKHA1/SLC12A2/ITGA5/TPM1/DHRS3	23
CC	GO:0042641	actomyosin	9/642	79/19559	0.001110801	0.012891135	0.010738766	FSCN1/MYLK/NEBL/CYBA/LCP1/LIMCH1/TPM1/ACTN1/ZYX	9
CC	GO:0005912	adherens junction	14/642	166/19559	0.001178978	0.013204826	0.011000082	CDH2/CDH11/CEACAM1/NEXN/SHROOM3/CNN3/CD99L2/VEZT/CDH1/NDRG1/CDH3/DLL1/JUP/ZYX	14
CC	GO:0060205	cytoplasmic vesicle lumen	22/642	326/19559	0.001197717	0.013204826	0.011000082	SERPINE1/TCN1/FOLR3/LRG1/SERPINA3/SPARC/CTSH/CHI3L1/CRISPLD2/IDH1/LCN2/DOCK2/FUCA1/SERPINA1/FABP5/ALDOC/PSMB7/CTSD/DPP7/PYCARD/ACTN1/JUP	22
CC	GO:0030667	secretory granule membrane	21/642	306/19559	0.001245411	0.013395766	0.011159142	CAV1/SLC2A3/SPARC/PIGR/GLIPR1/CEACAM1/CEACAM6/CD59/ABCC4/ICA1/CYBA/CD9/ITGAV/ATP8B3/CD55/CD14/FABP5/KIF1A/TMC6/STOM/SIRPA	21
CC	GO:0031983	vesicle lumen	22/642	328/19559	0.001295257	0.013600203	0.011329445	SERPINE1/TCN1/FOLR3/LRG1/SERPINA3/SPARC/CTSH/CHI3L1/CRISPLD2/IDH1/LCN2/DOCK2/FUCA1/SERPINA1/FABP5/ALDOC/PSMB7/CTSD/DPP7/PYCARD/ACTN1/JUP	22
CC	GO:0005788	endoplasmic reticulum lumen	21/642	308/19559	0.00135021	0.013847501	0.011535453	COL8A1/ERP27/COL1A2/MGAT4A/CDH2/IGFBP7/FSTL3/COL4A5/PTGS2/SERPINA1/COL11A1/COL12A1/COL5A2/COL7A1/FSTL1/STC2/AMTN/COL17A1/COL5A1/LGALS1/COL18A1	21
CC	GO:0016327	apicolateral plasma membrane	4/642	19/19559	0.003007896	0.028836573	0.024021873	CLDN7/KRT19/CLDN3/JUP	4
CC	GO:0031362	anchored component of external side of plasma membrane	4/642	19/19559	0.003007896	0.028836573	0.024021873	FOLR3/THY1/CD59/CD14	4
CC	GO:0043034	costamere	4/642	19/19559	0.003007896	0.028836573	0.024021873	FLNC/ANK3/KRT19/SVIL	4
CC	GO:0016342	catenin complex	5/642	31/19559	0.003140139	0.029463853	0.02454442	CDH2/CDH11/CDH1/CDH3/JUP	5
CC	GO:0032587	ruffle membrane	9/642	95/19559	0.003998169	0.036733176	0.03060002	SPRY4/PDXP/LCP1/ITGAV/AIF1L/SH3YL1/PLEKHA1/ITGA5/TPM1	9
CC	GO:0030864	cortical actin cytoskeleton	8/642	80/19559	0.004688204	0.042193837	0.035148942	RTKN/CDH2/CAP2/PLS1/KRT19/SHROOM3/COBL/CDH1	8
CC	GO:0031256	leading edge membrane	13/642	175/19559	0.00521862	0.046028226	0.038343122	THY1/AMPH/SPRY4/PDXP/LCP1/ITGAV/AIF1L/SH3YL1/MYO1D/VEZT/PLEKHA1/ITGA5/TPM1	13
CC	GO:0031904	endosome lumen	5/642	35/19559	0.005387613	0.04658701	0.038808608	NAPSA/CTSH/CTSB/LGMN/NGF	5
CC	GO:0005938	cell cortex	19/642	305/19559	0.005954727	0.050313483	0.041912891	FSCN1/CAV1/RTKN/FNBP1L/CDH2/AKAP12/CAP2/RAC2/PLA2G4C/PLS1/KRT19/TSC1/CRIP2/NEDD9/GPSM1/MYO1D/SHROOM3/COBL/CDH1	19
CC	GO:0098858	actin-based cell projection	15/642	220/19559	0.006215957	0.050313483	0.041912891	OXTR/FSCN1/MUC20/PROM2/FGF13/FOXA1/CEACAM1/LCP1/ITGAV/STARD10/MYO1D/VEZT/AKR1B1/KITLG/ATP6V1B2	15
CC	GO:0009925	basal plasma membrane	6/642	51/19559	0.006274924	0.050313483	0.041912891	MUC20/ERBB3/TACSTD2/CEACAM1/ANK3/SLC12A2	6
CC	GO:0014704	intercalated disc	6/642	51/19559	0.006274924	0.050313483	0.041912891	FGF13/CDH2/ANK3/GJA1/ACTN1/JUP	6
CC	GO:0101002	ficolin-1-rich granule	10/642	124/19559	0.007754561	0.059995812	0.04997861	LRG1/CTSH/CTSB/CRISPLD2/IDH1/SERPINA1/ALDOC/PSMB7/CTSD/JUP	10
CC	GO:1904813	ficolin-1-rich granule lumen	10/642	124/19559	0.007754561	0.059995812	0.04997861	LRG1/CTSH/CTSB/CRISPLD2/IDH1/SERPINA1/ALDOC/PSMB7/CTSD/JUP	10
MF	GO:0005201	extracellular matrix structural constituent	27/626	169/18352	2.17E-11	1.61E-08	1.41E-08	COL8A1/MGP/SRPX/COL1A2/LUM/FBLN2/LAMA4/SPARC/MXRA5/IGFBP7/FBN2/CHI3L1/ZPLD1/COL4A5/FMOD/POSTN/COL11A1/COL12A1/CTHRC1/COL5A2/COL7A1/THBS2/MATN2/COL17A1/NPNT/COL5A1/COL18A1	27
MF	GO:0030020	extracellular matrix structural constituent conferring tensile strength	10/626	41/18352	8.56E-07	0.000318247	0.000279164	COL8A1/COL1A2/COL4A5/COL11A1/COL12A1/COL5A2/COL7A1/COL17A1/COL5A1/COL18A1	10
MF	GO:0061134	peptidase regulator activity	21/626	229/18352	4.02E-05	0.009958041	0.008735124	CST1/SERPINE1/CST4/SERPINE2/CAV1/SERPINA3/SPOCK2/CTSH/PCOLCE2/NGF/SPOCK1/CST2/SERPINA1/COL7A1/CRIM1/WFDC2/EBAG9/SPINK1/CST6/TNFAIP8/PYCARD	21
MF	GO:0003779	actin binding	31/626	437/18352	0.00010525	0.018171498	0.015939911	FLNC/FSCN1/CNN1/MYLK/PHACTR3/NEBL/CEACAM1/CAP2/PLS1/LCP1/AIF1L/ANXA8/MYO5C/SVIL/NEXN/GBP1/MAP1B/KLHL4/MYO1D/TNNI3/LIMCH1/SHROOM3/CNN3/SSH3/KCNMA1/MARCKSL1/TPM1/COBL/ABL1/CGN/ACTN1	31
MF	GO:0005178	integrin binding	15/626	144/18352	0.00012212	0.018171498	0.015939911	THY1/TSPAN8/ITGA2/CX3CL1/CXCL12/LCP1/CD9/ITGAV/SYK/LGALS8/ITGA5/NPNT/F11R/COL5A1/ACTN1	15
MF	GO:0098631	cell adhesion mediator activity	9/626	60/18352	0.000184386	0.022863918	0.020056068	NTNG1/GLDN/EPCAM/ITGA2/NEXN/VSTM2L/CNN3/SIRPA/JUP	9
MF	GO:0098632	cell-cell adhesion mediator activity	8/626	51/18352	0.00030543	0.029637834	0.0259981	NTNG1/GLDN/EPCAM/NEXN/VSTM2L/CNN3/SIRPA/JUP	8
MF	GO:0004857	enzyme inhibitor activity	27/626	383/18352	0.000318686	0.029637834	0.0259981	CST1/SERPINE1/CST4/SERPINE2/RTKN/SERPINA3/SPOCK2/PHACTR3/PRKAG2/NGF/ELFN2/TSC1/SPOCK1/CST2/SERPINA1/TRIB3/ANGPTL4/SPRED1/COL7A1/MBIP/CRIM1/WFDC2/ITPRIP/GCHFR/SPINK1/CST6/TNFAIP8	27
MF	GO:0017124	SH3 domain binding	13/626	131/18352	0.000544288	0.039661889	0.034791131	SH3BGRL2/KHDRBS3/CRB3/SYNJ2/CYBA/GJA1/ADAM19/AFAP1L2/SKAP1/RAPGEF1/SIRPA/ABL1/DENND1A	13
MF	GO:0004866	endopeptidase inhibitor activity	16/626	183/18352	0.000549796	0.039661889	0.034791131	CST1/SERPINE1/CST4/SERPINE2/SERPINA3/SPOCK2/NGF/SPOCK1/CST2/SERPINA1/COL7A1/CRIM1/WFDC2/SPINK1/CST6/TNFAIP8	16
MF	GO:0030165	PDZ domain binding	10/626	85/18352	0.000621397	0.039661889	0.034791131	FZD2/LPAR1/CADM1/DLG3/GJA1/CRIM1/PLEKHA1/ARHGEF16/F11R/CCDC88C	10
MF	GO:0050840	extracellular matrix binding	8/626	57/18352	0.000662577	0.039661889	0.034791131	FBLN2/SPARC/SPOCK2/ITGA2/OLFML2A/ITGAV/COL11A1/LGALS1	8
MF	GO:0008201	heparin binding	15/626	169/18352	0.000693017	0.039661889	0.034791131	SERPINE2/FGFBP1/MMP7/CRISPLD2/PCOLCE2/BMP7/POSTN/COL11A1/HBEGF/FSTL1/LIPG/THBS2/ADAMTS1/RPL29/COL5A1	15
MF	GO:0030414	peptidase inhibitor activity	16/626	189/18352	0.000780782	0.041492993	0.036397362	CST1/SERPINE1/CST4/SERPINE2/SERPINA3/SPOCK2/NGF/SPOCK1/CST2/SERPINA1/COL7A1/CRIM1/WFDC2/SPINK1/CST6/TNFAIP8	16
MF	GO:0030742	GTP-dependent protein binding	5/626	23/18352	0.000917497	0.042982488	0.037703937	RAPGEF5/GCH1/GCHFR/RAB32/RAB3B	5
MF	GO:0061135	endopeptidase regulator activity	16/626	192/18352	0.000924355	0.042982488	0.037703937	CST1/SERPINE1/CST4/SERPINE2/SERPINA3/SPOCK2/NGF/SPOCK1/CST2/SERPINA1/COL7A1/CRIM1/WFDC2/SPINK1/CST6/TNFAIP8	16
MF	GO:0005246	calcium channel regulator activity	7/626	47/18352	0.000997541	0.043657086	0.038295689	TSPAN13/SGK1/CALM1/RRAD/GEM/TNNI3/PHPT1	7
MF	GO:0070696	transmembrane receptor protein serine/threonine kinase binding	5/626	24/18352	0.001126741	0.046571945	0.040852584	GDF15/BMP7/SAV1/SMAD6/PYCARD	5
MF	GO:0051119	sugar transmembrane transporter activity	5/626	25/18352	0.001369325	0.053619884	0.047034986	SLC5A1/SLC2A3/SLC45A3/SLC2A6/SLC2A10	5
MF	GO:0015144	carbohydrate transmembrane transporter activity	6/626	37/18352	0.001450685	0.05396547	0.047338132	SLC5A1/SLC2A3/SLC45A3/SLC2A6/TMEM144/SLC2A10	6
MF	GO:0016247	channel regulator activity	13/626	148/18352	0.001692031	0.056894934	0.049907837	TSPAN13/CAV1/PRSS8/FGF13/SGK1/KCNMB4/KCNIP1/CALM1/RRAD/GEM/TNNI3/KCNS3/PHPT1	13
MF	GO:1901681	sulfur compound binding	19/626	262/18352	0.001704466	0.056894934	0.049907837	SERPINE2/FGFBP1/MMP7/CRISPLD2/ITGA2/TPK1/PCOLCE2/BMP7/POSTN/SULT1A4/COL11A1/HBEGF/FSTL1/LIPG/THBS2/ADAMTS1/CBS/RPL29/COL5A1	19
MF	GO:0047498	calcium-dependent phospholipase A2 activity	4/626	16/18352	0.001758849	0.056894934	0.049907837	PLA2G3/PLA2G4A/PLA2G10/PLA2G4C	4
